# Supplementary material for: Integrated bagging-RF learning model for diabetes diagnosis in middle-aged and elderly population
Source: PeerJ Comput Sci. 2024 Oct 31;10:e2436. doi: 10.7717/peerj-cs.2436 (PMC11623014; doi:10.7717/peerj-cs.2436)
Supplement: Supplemental Information 1 [file peerj-cs-10-2436-s001.zip]

Archive with 10 entries (8 files):
- Additional folder 1/
- Additional folder 1/Data and code/
- Additional folder 1/Data and code/Diabetes Prediction Dataset-Data balancing process-Bagging-RF.ipynb
- Additional folder 1/Data and code/Diabetes Prediction Dataset-Data balancing process.ipynb
- Additional folder 1/Data and code/Diabetes Prediction Dataset-NO Data balancing process-Bagging-RF.ipynb
- Additional folder 1/Data and code/Diabetes Prediction Dataset-NO Data balancing process.ipynb
- Additional folder 1/Data and code/Diabetes Simple Diagnosis-Data balancing process-Bagging-RF.ipynb
- Additional folder 1/Data and code/Diabetes Simple Diagnosis-Data balancing process.ipynb
- Additional folder 1/Data and code/Diabetes Simple Diagnosis-NO Data balancing process-Bagging-RF.ipynb
- Additional folder 1/Data and code/Diabetes Simple Diagnosis-NO Data balancing process.ipynb
