# Supplementary material for: Integrated bagging-RF learning model for diabetes diagnosis in middle-aged and elderly population
Source: PeerJ Comput Sci. 2024 Oct 31;10:e2436. doi: 10.7717/peerj-cs.2436 (PMC11623014; doi:10.7717/peerj-cs.2436)
Supplement: Supplemental Information 1 [file peerj-cs-10-2436-s001.zip › Additional folder 1/Data and code/Diabetes Prediction Dataset-Data balancing process-Bagging-RF.ipynb]

# %% [markdown]
# Data import

# %% [code]
import pandas as pd
from sklearn.model_selection import train_test_split
from sklearn.preprocessing import StandardScaler
from sklearn.preprocessing import LabelEncoder
from sklearn.metrics import classification_report,confusion_matrix,ConfusionMatrixDisplay
from sklearn.ensemble import RandomForestClassifier
import lazypredict
from lazypredict.Supervised import LazyClassifier
from sklearn.preprocessing import QuantileTransformer
from collections import Counter
from sklearn.model_selection import GridSearchCV
from imblearn.over_sampling import SMOTE


sm = SMOTE()
csv_file_path = 'D:\DATA\diabetes_prediction_dataset.csv\\diabetes_prediction_dataset.csv'
df = pd.read_csv(csv_file_path)
df = pd.get_dummies(df, columns=['gender', 'smoking_history'])

X = df.drop(columns=['diabetes'])
y = df['diabetes']

X

# %% [code]
X = X[X['age'] >= 50]
y = y[y.index.isin(X.index)]
print(X.shape)
print(y.shape)

# %% [code]
import pandas as pd
mean_value1 = X['bmi'].mean()
std_dev1 = X['bmi'].std()
lower_bound1 = mean_value1 - 2 * std_dev1
upper_bound1 = mean_value1 + 2 * std_dev1
X = X[(X['bmi'] >= lower_bound1) & (X['bmi'] <= upper_bound1)]
y = y.loc[X.index]

# %% [code]
import pandas as pd
mean_value2 = X['HbA1c_level'].mean()
std_dev2 = X['HbA1c_level'].std()
lower_bound2 = mean_value2 - 2 * std_dev2
upper_bound2 = mean_value2 + 2 * std_dev2
X = X[(X['HbA1c_level'] >= lower_bound2) & (X['HbA1c_level'] <= upper_bound2)]
y = y.loc[X.index]

# %% [code]
import pandas as pd
mean_value3 = X['blood_glucose_level'].mean()
std_dev3 = X['blood_glucose_level'].std()
lower_bound3 = mean_value3 - 2 * std_dev3
upper_bound3 = mean_value3 + 2 * std_dev3
X = X[(X['blood_glucose_level'] >= lower_bound3) & (X['blood_glucose_level'] <= upper_bound3)]
y = y.loc[X.index]

# %% [markdown]
# Age 50-60

# %% [code]
X1 = X[(X['age'] >= 50) & (X['age'] <= 60)]
y1 = y[y.index.isin(X1.index)]
print(X1.shape)
print(y1.shape)
X1, y1 = sm.fit_resample(X1, y1)
y1.value_counts()

# %% [code]
X_train, X_test, y_train, y_test = train_test_split(X1, y1, test_size=0.2, random_state=12)

# %% [code]
import numpy as np
import time
from sklearn.model_selection import GridSearchCV, train_test_split
from sklearn.ensemble import RandomForestClassifier, BaggingClassifier
from sklearn.tree import DecisionTreeClassifier
from sklearn.metrics import accuracy_score, precision_score, recall_score, f1_score

base_model_dt = DecisionTreeClassifier(random_state=42)

param_grid_dt = {
    'n_estimators': [10, 50, 100, 200],
    'max_samples': [0.5, 0.7, 1.0],
    'base_estimator__max_depth': [None, 10, 20, 30],  
    'bootstrap': [True, False],
    'oob_score': [True, False]
}


bagging_model_dt = BaggingClassifier(base_estimator=base_model_dt, random_state=42)

grid_search_dt = GridSearchCV(estimator=bagging_model_dt, param_grid=param_grid_dt,
                               scoring='accuracy', cv=5, verbose=1, n_jobs=-1)

start_time = time.time()

grid_search_dt.fit(X_train, y_train)

end_time = time.time()
elapsed_time = end_time - start_time
print(f"Grid search time for DT: {elapsed_time:.2f} seconds")

best_params_dt = grid_search_dt.best_params_
best_bagging_model_dt = grid_search_dt.best_estimator_

y_pred_train_dt = best_bagging_model_dt.predict(X_train)
y_pred_test_dt = best_bagging_model_dt.predict(X_test)

y_pred_train_dt = y_pred_train_dt.reshape(-1, 1)
y_pred_test_dt = y_pred_test_dt.reshape(-1, 1)


rf_model = RandomForestClassifier(n_estimators=100, random_state=42, max_depth=10)  


rf_model.fit(y_pred_train_dt, y_train)


y_pred_final_rf = rf_model.predict(y_pred_test_dt)

rf_results = {
    'RF after Bagging(DT)': [accuracy_score(y_test, y_pred_final_rf),
                             precision_score(y_test, y_pred_final_rf, average='weighted'),
                             recall_score(y_test, y_pred_final_rf, average='weighted'),
                             f1_score(y_test, y_pred_final_rf, average='weighted')]
}

print("\nBest parameters found for Bagging(DT):")
for param_name, param_value in best_params_dt.items():
    print(f"{param_name}: {param_value}")

print("\nPerformance of Random Forest model after Bagging(DT):")
for metric_name, metric_value in rf_results.items():
    print(f"{metric_name}: {metric_value}")

# %% [code]
results = {}
conf_matrix = confusion_matrix(y_test, y_pred_final_rf)

TP = conf_matrix[1, 1]  
FP = conf_matrix[0, 1] 
TN = conf_matrix[0, 0]  
FN = conf_matrix[1, 0]  

print(f"TP: {TP}")
print(f"FP: {FP}")
print(f"TN: {TN}")
print(f"FN: {FN}")
# sensitivity
sensitivity = TN/(TN+FP)
print(f"sensitivity: {sensitivity}")

# %% [markdown]
# Age 60-70

# %% [code]
X2 = X[(X['age'] >= 60) & (X['age'] <= 70)]
y2 = y[y.index.isin(X2.index)]
print(X2.shape)
print(y2.shape)
X2, y2 = sm.fit_resample(X2, y2)
y2.value_counts()

# %% [code]
X_train, X_test, y_train, y_test = train_test_split(X2, y2, test_size=0.2, random_state=42)

# %% [code]
import numpy as np
import time
from sklearn.model_selection import GridSearchCV, train_test_split
from sklearn.ensemble import RandomForestClassifier, BaggingClassifier
from sklearn.tree import DecisionTreeClassifier
from sklearn.metrics import accuracy_score, precision_score, recall_score, f1_score

base_model_dt = DecisionTreeClassifier(random_state=42)

param_grid_dt = {
    'n_estimators': [10, 50, 100, 200],
    'max_samples': [0.5, 0.7, 1.0],
    'base_estimator__max_depth': [None, 10, 20, 30],  
    'bootstrap': [True, False],
    'oob_score': [True, False]
}


bagging_model_dt = BaggingClassifier(base_estimator=base_model_dt, random_state=42)

grid_search_dt = GridSearchCV(estimator=bagging_model_dt, param_grid=param_grid_dt,
                               scoring='accuracy', cv=5, verbose=1, n_jobs=-1)

start_time = time.time()

grid_search_dt.fit(X_train, y_train)

end_time = time.time()
elapsed_time = end_time - start_time
print(f"Grid search time for DT: {elapsed_time:.2f} seconds")

best_params_dt = grid_search_dt.best_params_
best_bagging_model_dt = grid_search_dt.best_estimator_

y_pred_train_dt = best_bagging_model_dt.predict(X_train)
y_pred_test_dt = best_bagging_model_dt.predict(X_test)

y_pred_train_dt = y_pred_train_dt.reshape(-1, 1)
y_pred_test_dt = y_pred_test_dt.reshape(-1, 1)


rf_model = RandomForestClassifier(n_estimators=100, random_state=42, max_depth=10)  


rf_model.fit(y_pred_train_dt, y_train)


y_pred_final_rf = rf_model.predict(y_pred_test_dt)

rf_results = {
    'RF after Bagging(DT)': [accuracy_score(y_test, y_pred_final_rf),
                             precision_score(y_test, y_pred_final_rf, average='weighted'),
                             recall_score(y_test, y_pred_final_rf, average='weighted'),
                             f1_score(y_test, y_pred_final_rf, average='weighted')]
}

print("\nBest parameters found for Bagging(DT):")
for param_name, param_value in best_params_dt.items():
    print(f"{param_name}: {param_value}")

print("\nPerformance of Random Forest model after Bagging(DT):")
for metric_name, metric_value in rf_results.items():
    print(f"{metric_name}: {metric_value}")

# %% [code]
results = {}
conf_matrix = confusion_matrix(y_test, y_pred_final_rf)

TP = conf_matrix[1, 1]  
FP = conf_matrix[0, 1] 
TN = conf_matrix[0, 0]  
FN = conf_matrix[1, 0]  

print(f"TP: {TP}")
print(f"FP: {FP}")
print(f"TN: {TN}")
print(f"FN: {FN}")
# sensitivity
sensitivity = TN/(TN+FP)
print(f"sensitivity: {sensitivity}")

# %% [markdown]
# Age 70-80

# %% [code]
X3 = X[(X['age'] >= 70) & (X['age'] <= 80)]
y3 = y[y.index.isin(X3.index)]
print(X3.shape)
print(y3.shape)
X3, y3 = sm.fit_resample(X3, y3)
y3.value_counts()

# %% [code]
X_train, X_test, y_train, y_test = train_test_split(X3, y3, test_size=0.2, random_state=6)

# %% [code]
import numpy as np
import time
from sklearn.model_selection import GridSearchCV, train_test_split
from sklearn.ensemble import RandomForestClassifier, BaggingClassifier
from sklearn.tree import DecisionTreeClassifier
from sklearn.metrics import accuracy_score, precision_score, recall_score, f1_score

base_model_dt = DecisionTreeClassifier(random_state=42)

param_grid_dt = {
    'n_estimators': [10, 50, 100, 200],
    'max_samples': [0.5, 0.7, 1.0],
    'base_estimator__max_depth': [None, 10, 20, 30],  
    'bootstrap': [True, False],
    'oob_score': [True, False]
}


bagging_model_dt = BaggingClassifier(base_estimator=base_model_dt, random_state=41)

grid_search_dt = GridSearchCV(estimator=bagging_model_dt, param_grid=param_grid_dt,
                               scoring='accuracy', cv=5, verbose=1, n_jobs=-1)

start_time = time.time()

grid_search_dt.fit(X_train, y_train)

end_time = time.time()
elapsed_time = end_time - start_time
print(f"Grid search time for DT: {elapsed_time:.2f} seconds")

best_params_dt = grid_search_dt.best_params_
best_bagging_model_dt = grid_search_dt.best_estimator_

y_pred_train_dt = best_bagging_model_dt.predict(X_train)
y_pred_test_dt = best_bagging_model_dt.predict(X_test)

y_pred_train_dt = y_pred_train_dt.reshape(-1, 1)
y_pred_test_dt = y_pred_test_dt.reshape(-1, 1)


rf_model = RandomForestClassifier(n_estimators=100, random_state=42, max_depth=10)  


rf_model.fit(y_pred_train_dt, y_train)


y_pred_final_rf = rf_model.predict(y_pred_test_dt)

rf_results = {
    'RF after Bagging(DT)': [accuracy_score(y_test, y_pred_final_rf),
                             precision_score(y_test, y_pred_final_rf, average='weighted'),
                             recall_score(y_test, y_pred_final_rf, average='weighted'),
                             f1_score(y_test, y_pred_final_rf, average='weighted')]
}

print("\nBest parameters found for Bagging(DT):")
for param_name, param_value in best_params_dt.items():
    print(f"{param_name}: {param_value}")

print("\nPerformance of Random Forest model after Bagging(DT):")
for metric_name, metric_value in rf_results.items():
    print(f"{metric_name}: {metric_value}")

# %% [code]
results = {}
conf_matrix = confusion_matrix(y_test, y_pred_final_rf)

TP = conf_matrix[1, 1]  
FP = conf_matrix[0, 1] 
TN = conf_matrix[0, 0]  
FN = conf_matrix[1, 0]  

print(f"TP: {TP}")
print(f"FP: {FP}")
print(f"TN: {TN}")
print(f"FN: {FN}")
# sensitivity
sensitivity = TN/(TN+FP)
print(f"sensitivity: {sensitivity}")
