# Supplementary material for: Integrated bagging-RF learning model for diabetes diagnosis in middle-aged and elderly population
Source: PeerJ Comput Sci. 2024 Oct 31;10:e2436. doi: 10.7717/peerj-cs.2436 (PMC11623014; doi:10.7717/peerj-cs.2436)
Supplement: Supplemental Information 1 [file peerj-cs-10-2436-s001.zip › Additional folder 1/Data and code/Diabetes Simple Diagnosis-Data balancing process.ipynb]

# %% [markdown]
# Data import

# %% [code]
import pandas as pd
from sklearn.model_selection import train_test_split
from sklearn.preprocessing import StandardScaler
from sklearn.preprocessing import LabelEncoder
from sklearn.metrics import classification_report,confusion_matrix,ConfusionMatrixDisplay
from sklearn.ensemble import RandomForestClassifier
import lazypredict
from lazypredict.Supervised import LazyClassifier
from sklearn.preprocessing import QuantileTransformer
from collections import Counter
from sklearn.model_selection import GridSearchCV
from imblearn.over_sampling import SMOTE


sm = SMOTE()
csv_file_path = 'D:\\DATA\\TNB\\Diabetes Simple Diagnosis.csv'
df = pd.read_csv(csv_file_path)

le = LabelEncoder()

df['Gender'] = le.fit_transform(df['Gender'])

X = df[['Age', 'BMI', 'High_BP', 'FBS', 'HbA1c_level', 'Smoking', 'Gender']] 
y = df['Diagnosis'] 


X

# %% [markdown]
# Outlier handling

# %% [code]
import pandas as pd
mean_value1 = X['BMI'].mean()
std_dev1 = X['BMI'].std()
lower_bound1 = mean_value1 - 2 * std_dev1
upper_bound1 = mean_value1 + 2 * std_dev1
X = X[(X['BMI'] >= lower_bound1) & (X['BMI'] <= upper_bound1)]
y = y.loc[X.index]

# %% [code]
import pandas as pd
mean_value2 = X['HbA1c_level'].mean()
std_dev2 = X['HbA1c_level'].std()
lower_bound2 = mean_value2 - 2 * std_dev2
upper_bound2 = mean_value2 + 2 * std_dev2
X = X[(X['HbA1c_level'] >= lower_bound2) & (X['HbA1c_level'] <= upper_bound2)]
y = y.loc[X.index]

# %% [code]
import pandas as pd
mean_value3 = X['FBS'].mean()
std_dev3 = X['FBS'].std()
lower_bound3 = mean_value3 - 2 * std_dev3
upper_bound3 = mean_value3 + 2 * std_dev3
X = X[(X['FBS'] >= lower_bound3) & (X['FBS'] <= upper_bound3)]
y = y.loc[X.index]

# %% [code]
results1 = {}
results2 = {}
results3 = {}

# %% [code]
X

# %% [markdown]
# Age 50-60

# %% [markdown]
## Split data

# %% [code]
X1 = X[(X['Age'] >= 50) & (X['Age'] <= 60)]
y1 = y[y.index.isin(X1.index)]
print(X1.shape)
print(y1.shape)
X1, y1 = sm.fit_resample(X1, y1)
y1.value_counts()

# %% [code]
X_train, X_test, y_train, y_test = train_test_split(X1, y1, test_size=0.2, random_state=42)

# %% [markdown]
## ML Classifier

# %% [code]
# GaussianNB
import time
from sklearn.naive_bayes import GaussianNB
from sklearn.metrics import accuracy_score, precision_score, recall_score, f1_score

gnb_model = GaussianNB()


start_time = time.time()
gnb_model.fit(X_train, y_train)
end_time = time.time()
elapsed_time = end_time - start_time
print(f"time：{elapsed_time:.2f} S")


y_pred = gnb_model.predict(X_test)


results1['GNB'] = [accuracy_score(y_test, y_pred),
                        precision_score(y_test, y_pred, average='weighted'),
                        recall_score(y_test, y_pred, average='weighted'),
                        f1_score(y_test, y_pred, average='weighted')]


##########
conf_matrix = confusion_matrix(y_test, y_pred)

TP = conf_matrix[1, 1]  
FP = conf_matrix[0, 1] 
TN = conf_matrix[0, 0]  
FN = conf_matrix[1, 0]  

results1['GNB'].extend([TP, FP, TN, FN])

# sensitivity
sensitivity = TN/(TN+FP)
results1['GNB'].append(sensitivity)
##########

# %% [code]
# Decision Tree
import time
from sklearn.tree import DecisionTreeClassifier
from sklearn.model_selection import GridSearchCV
from sklearn.metrics import accuracy_score, precision_score, recall_score, f1_score

dt_model = DecisionTreeClassifier(random_state=42)

param_grid = {
    'max_depth': [None, 10, 20, 30], 
    'min_samples_split': [2, 4, 6], 
    'min_samples_leaf': [1, 2, 4],  
    'criterion': ['gini', 'entropy'] 
}

# GridSearchCV
grid_search = GridSearchCV(estimator=dt_model, param_grid=param_grid, 
                            scoring='accuracy', cv=5, verbose=1, n_jobs=-1)
start_time = time.time()
grid_search.fit(X_train, y_train)

end_time = time.time()
elapsed_time = end_time - start_time
print(f"time：{elapsed_time:.2f} S")

best_params = grid_search.best_params_

best_DT = grid_search.best_estimator_

y_pred = best_DT.predict(X_test)

results1['DT'] = [accuracy_score(y_test, y_pred),
                        precision_score(y_test, y_pred, average='weighted'),
                        recall_score(y_test, y_pred, average='weighted'),
                        f1_score(y_test, y_pred, average='weighted')]

##########
conf_matrix = confusion_matrix(y_test, y_pred)

TP = conf_matrix[1, 1]  
FP = conf_matrix[0, 1] 
TN = conf_matrix[0, 0]  
FN = conf_matrix[1, 0]  

results1['DT'].extend([TP, FP, TN, FN])

# sensitivity
sensitivity = TN/(TN+FP)
results1['DT'].append(sensitivity)
##########

print("\n Optimal hyperparameters:")
for param_name, param_value in best_params.items():
    print(f"{param_name}: {param_value}")

# %% [code]
#Logistic Regression
import time
from sklearn.linear_model import LogisticRegression
from sklearn.model_selection import GridSearchCV
from sklearn.metrics import accuracy_score, precision_score, recall_score, f1_score

lr_model = LogisticRegression(random_state=42)

param_grid = {
    'C': [0.1, 1, 10, 100],  
    'penalty': ['l1', 'l2'],  
    'solver': ['liblinear', 'saga'] 
}

# GridSearchCV
grid_search = GridSearchCV(estimator=lr_model, param_grid=param_grid, 
                            scoring='accuracy', cv=5, verbose=1, n_jobs=-1)

start_time = time.time()
grid_search.fit(X_train, y_train)

end_time = time.time()
elapsed_time = end_time - start_time
print(f"time：{elapsed_time:.2f} S")

best_params = grid_search.best_params_

best_LR = grid_search.best_estimator_
y_pred = best_LR.predict(X_test)

results1['LR'] = [accuracy_score(y_test, y_pred),
                        precision_score(y_test, y_pred, average='weighted'),
                        recall_score(y_test, y_pred, average='weighted'),
                        f1_score(y_test, y_pred, average='weighted')]

##########
conf_matrix = confusion_matrix(y_test, y_pred)

TP = conf_matrix[1, 1]  
FP = conf_matrix[0, 1] 
TN = conf_matrix[0, 0]  
FN = conf_matrix[1, 0]  

results1['LR'].extend([TP, FP, TN, FN])

# sensitivity
sensitivity = TN/(TN+FP)
results1['LR'].append(sensitivity)
##########

print("\n Optimal hyperparameters:")
for param_name, param_value in best_params.items():
    print(f"{param_name}: {param_value}")

# %% [code]
#KNN
import time
from sklearn.neighbors import KNeighborsClassifier
from sklearn.model_selection import GridSearchCV
from sklearn.metrics import accuracy_score, precision_score, recall_score, f1_score

knn_model = KNeighborsClassifier()

param_grid = {
    'n_neighbors': [3, 5, 7, 9],  
    'weights': ['uniform', 'distance'], 
    'metric': ['euclidean', 'manhattan', 'minkowski']
}

# GridSearchCV
grid_search = GridSearchCV(estimator=knn_model, param_grid=param_grid, 
                            scoring='accuracy', cv=5, verbose=1, n_jobs=-1)

start_time = time.time()
grid_search.fit(X_train, y_train)
end_time = time.time()
elapsed_time = end_time - start_time
print(f"time：{elapsed_time:.2f} S")

best_params = grid_search.best_params_

best_KNN = grid_search.best_estimator_

y_pred = best_KNN.predict(X_test)
results1['KNN'] = [accuracy_score(y_test, y_pred),
                        precision_score(y_test, y_pred, average='weighted'),
                        recall_score(y_test, y_pred, average='weighted'),
                        f1_score(y_test, y_pred, average='weighted')]

##########
conf_matrix = confusion_matrix(y_test, y_pred)

TP = conf_matrix[1, 1]  
FP = conf_matrix[0, 1] 
TN = conf_matrix[0, 0]  
FN = conf_matrix[1, 0]  

results1['KNN'].extend([TP, FP, TN, FN])

# sensitivity
sensitivity = TN/(TN+FP)
results1['KNN'].append(sensitivity)
##########

print("\n Optimal hyperparameters:")
for param_name, param_value in best_params.items():
    print(f"{param_name}: {param_value}")

# %% [code]
#Extra Trees
import time
from sklearn.ensemble import ExtraTreesClassifier
from sklearn.model_selection import GridSearchCV
from sklearn.metrics import accuracy_score, precision_score, recall_score, f1_score

et_model = ExtraTreesClassifier(random_state=42)

param_grid = {
    'n_estimators': [50, 30, 10],  
    'max_depth': [None, 10, 20, 30],  
    'min_samples_split': [2, 4, 6],  
    'min_samples_leaf': [1, 2, 4],  
    'bootstrap': [True, False]  
}

# GridSearchCV
grid_search = GridSearchCV(estimator=et_model, param_grid=param_grid, 
                            scoring='accuracy', cv=5, verbose=1, n_jobs=-1)

start_time = time.time()
grid_search.fit(X_train, y_train)
end_time = time.time()
elapsed_time = end_time - start_time
print(f"time：{elapsed_time:.2f} S")

best_params = grid_search.best_params_

best_ET = grid_search.best_estimator_
y_pred = best_ET.predict(X_test)
results1['ET'] = [accuracy_score(y_test, y_pred),
                        precision_score(y_test, y_pred, average='weighted'),
                        recall_score(y_test, y_pred, average='weighted'),
                        f1_score(y_test, y_pred, average='weighted')]

##########
conf_matrix = confusion_matrix(y_test, y_pred)

TP = conf_matrix[1, 1]  
FP = conf_matrix[0, 1] 
TN = conf_matrix[0, 0]  
FN = conf_matrix[1, 0]  

results1['ET'].extend([TP, FP, TN, FN])

# sensitivity
sensitivity = TN/(TN+FP)
results1['ET'].append(sensitivity)
##########

print("\n Optimal hyperparameters:")
for param_name, param_value in best_params.items():
    print(f"{param_name}: {param_value}")

# %% [code]
#Random Forest
import time
from sklearn.ensemble import RandomForestClassifier
from sklearn.model_selection import GridSearchCV
from sklearn.metrics import accuracy_score, precision_score, recall_score, f1_score

rf_model = RandomForestClassifier(random_state=42)

param_grid = {
    'n_estimators': [5, 10, 10], 
    'max_depth': [None, 10, 20, 30],  
    'min_samples_split': [2, 4, 6], 
    'min_samples_leaf': [1, 2, 4], 
    'bootstrap': [True, False] 
}

# GridSearchCV
grid_search = GridSearchCV(estimator=rf_model, param_grid=param_grid, 
                            scoring='accuracy', cv=5, verbose=1, n_jobs=-1)

start_time = time.time()
grid_search.fit(X_train, y_train)
end_time = time.time()
elapsed_time = end_time - start_time
print(f"time：{elapsed_time:.2f} S")

best_params = grid_search.best_params_

best_RF = grid_search.best_estimator_

y_pred = best_RF.predict(X_test)

results1['RF'] = [accuracy_score(y_test, y_pred),
                        precision_score(y_test, y_pred, average='weighted'),
                        recall_score(y_test, y_pred, average='weighted'),
                        f1_score(y_test, y_pred, average='weighted')]
##########
conf_matrix = confusion_matrix(y_test, y_pred)

TP = conf_matrix[1, 1]  
FP = conf_matrix[0, 1] 
TN = conf_matrix[0, 0]  
FN = conf_matrix[1, 0]  

results1['RF'].extend([TP, FP, TN, FN])

# sensitivity
sensitivity = TN/(TN+FP)
results1['RF'].append(sensitivity)
##########


print("\n Optimal hyperparameters:")
for param_name, param_value in best_params.items():
    print(f"{param_name}: {param_value}")

# %% [code]
#Adaboost
import time
from sklearn.ensemble import AdaBoostClassifier
from sklearn.tree import DecisionTreeClassifier
from sklearn.model_selection import GridSearchCV
from sklearn.metrics import accuracy_score, precision_score, recall_score, f1_score

base_estimator = DecisionTreeClassifier()

adaboost = AdaBoostClassifier(base_estimator=base_estimator)

param_grid = {
    'n_estimators': [10, 50, 30],  # AdaBoost的n_estimators参数
    'learning_rate': [1.0, 0.5, 0.1],  # AdaBoost的learning_rate参数
    'algorithm': ['SAMME', 'SAMME.R'],  # AdaBoost的algorithm参数
    'base_estimator__max_depth': [1, 2, 3]  # 决策树的max_depth参数
}

grid_search = GridSearchCV(estimator=adaboost, param_grid=param_grid, 
                            scoring='accuracy', cv=5, verbose=1, n_jobs=-1)

start_time = time.time()

grid_search.fit(X_train, y_train)


end_time = time.time()

elapsed_time = end_time - start_time
print(f"running time：{elapsed_time:.2f} S")


best_params = grid_search.best_params_

best_model = grid_search.best_estimator_

y_pred = best_model.predict(X_test)

results1['ADB'] = [accuracy_score(y_test, y_pred),
                        precision_score(y_test, y_pred, average='weighted'),
                        recall_score(y_test, y_pred, average='weighted'),
                        f1_score(y_test, y_pred, average='weighted')]
##########
conf_matrix = confusion_matrix(y_test, y_pred)

TP = conf_matrix[1, 1]  
FP = conf_matrix[0, 1] 
TN = conf_matrix[0, 0]  
FN = conf_matrix[1, 0]  

results1['ADB'].extend([TP, FP, TN, FN])

# sensitivity
sensitivity = TN/(TN+FP)
results1['ADB'].append(sensitivity)
##########

print("\nBest hyperparameters:")
for param_name, param_value in best_params.items():
    print(f"{param_name}: {param_value}")

# %% [code]
#XGB
import time
import xgboost as xgb
from sklearn.model_selection import GridSearchCV
from sklearn.metrics import accuracy_score, precision_score, recall_score, f1_score

xgb_model = xgb.XGBClassifier()

param_grid = {
    'max_depth': [3, 4, 5],  # XGBoost的max_depth参数，默认是6
    'learning_rate': [0.01, 0.05, 0.1],  # XGBoost的learning_rate参数，默认是0.3
    'n_estimators': [30, 50, 10],  # XGBoost的n_estimators参数，默认是100
    'subsample': [0.7, 0.8, 0.9],  # XGBoost的subsample参数，默认是1
    'colsample_bytree': [0.7, 0.8, 0.9]  # XGBoost的colsample_bytree参数，默认是1
}


grid_search = GridSearchCV(estimator=xgb_model, param_grid=param_grid, 
                            scoring='accuracy', cv=5, verbose=1, n_jobs=-1)

start_time = time.time()

grid_search.fit(X_train, y_train)

end_time = time.time()

elapsed_time = end_time - start_time
print(f"running time：{elapsed_time:.2f} S")

best_params = grid_search.best_params_

best_model = grid_search.best_estimator_

y_pred = best_model.predict(X_test)

results1['XGB'] = [accuracy_score(y_test, y_pred),
                        precision_score(y_test, y_pred, average='weighted'),
                        recall_score(y_test, y_pred, average='weighted'),
                        f1_score(y_test, y_pred, average='weighted')]
##########
conf_matrix = confusion_matrix(y_test, y_pred)

TP = conf_matrix[1, 1]  
FP = conf_matrix[0, 1] 
TN = conf_matrix[0, 0]  
FN = conf_matrix[1, 0]  

results1['XGB'].extend([TP, FP, TN, FN])

# sensitivity
sensitivity = TN/(TN+FP)
results1['XGB'].append(sensitivity)
##########

print("\nBest hyperparameters:")
for param_name, param_value in best_params.items():
    print(f"{param_name}: {param_value}")

# %% [code]
print("ML     Accuracy Precision Recall F1-Score TP FP TN FN sensitivity")
for key, value in results1.items():
    print(f"{key}\t{value[0]:.4f}\t{value[1]:.4f}\t{value[2]:.4f}\t{value[3]:.4f}\t{value[4]}\t{value[5]}\t{value[6]}\t{value[7]}\t{value[8]:.4f}")

# %% [markdown]
# Age 60-70

# %% [markdown]
## Split data

# %% [code]
X2 = X[(X['Age'] >= 60) & (X['Age'] <= 70)]
y2 = y[y.index.isin(X2.index)]
print(X2.shape)
print(y2.shape)
X2, y2 = sm.fit_resample(X2, y2)
y2.value_counts()

# %% [code]
X_train, X_test, y_train, y_test = train_test_split(X2, y2, test_size=0.2, random_state=42)

# %% [markdown]
## ML Classifier

# %% [code]
# GaussianNB
import time
from sklearn.naive_bayes import GaussianNB
from sklearn.metrics import accuracy_score, precision_score, recall_score, f1_score

gnb_model = GaussianNB()


start_time = time.time()
gnb_model.fit(X_train, y_train)
end_time = time.time()
elapsed_time = end_time - start_time
print(f"time：{elapsed_time:.2f} S")


y_pred = gnb_model.predict(X_test)


results2['GNB'] = [accuracy_score(y_test, y_pred),
                        precision_score(y_test, y_pred, average='weighted'),
                        recall_score(y_test, y_pred, average='weighted'),
                        f1_score(y_test, y_pred, average='weighted')]

##########
conf_matrix = confusion_matrix(y_test, y_pred)

TP = conf_matrix[1, 1]  
FP = conf_matrix[0, 1] 
TN = conf_matrix[0, 0]  
FN = conf_matrix[1, 0]  

results2['GNB'].extend([TP, FP, TN, FN])

# sensitivity
sensitivity = TN/(TN+FP)
results2['GNB'].append(sensitivity)
##########

# %% [code]
# Decision Tree
import time
from sklearn.tree import DecisionTreeClassifier
from sklearn.model_selection import GridSearchCV
from sklearn.metrics import accuracy_score, precision_score, recall_score, f1_score

dt_model = DecisionTreeClassifier(random_state=42)

param_grid = {
    'max_depth': [None, 10, 20, 30], 
    'min_samples_split': [2, 4, 6], 
    'min_samples_leaf': [1, 2, 4],  
    'criterion': ['gini', 'entropy'] 
}

# GridSearchCV
grid_search = GridSearchCV(estimator=dt_model, param_grid=param_grid, 
                            scoring='accuracy', cv=5, verbose=1, n_jobs=-1)
start_time = time.time()
grid_search.fit(X_train, y_train)

end_time = time.time()
elapsed_time = end_time - start_time
print(f"time：{elapsed_time:.2f} S")

best_params = grid_search.best_params_

best_DT = grid_search.best_estimator_

y_pred = best_DT.predict(X_test)

results2['DT'] = [accuracy_score(y_test, y_pred),
                        precision_score(y_test, y_pred, average='weighted'),
                        recall_score(y_test, y_pred, average='weighted'),
                        f1_score(y_test, y_pred, average='weighted')]

##########
conf_matrix = confusion_matrix(y_test, y_pred)

TP = conf_matrix[1, 1]  
FP = conf_matrix[0, 1] 
TN = conf_matrix[0, 0]  
FN = conf_matrix[1, 0]  

results2['DT'].extend([TP, FP, TN, FN])

# sensitivity
sensitivity = TN/(TN+FP)
results2['DT'].append(sensitivity)
##########

print("\n Optimal hyperparameters:")
for param_name, param_value in best_params.items():
    print(f"{param_name}: {param_value}")

# %% [code]
#Logistic Regression
import time
from sklearn.linear_model import LogisticRegression
from sklearn.model_selection import GridSearchCV
from sklearn.metrics import accuracy_score, precision_score, recall_score, f1_score

lr_model = LogisticRegression(random_state=42)

param_grid = {
    'C': [0.1, 1, 10, 100],  
    'penalty': ['l1', 'l2'],  
    'solver': ['liblinear', 'saga'] 
}

# GridSearchCV
grid_search = GridSearchCV(estimator=lr_model, param_grid=param_grid, 
                            scoring='accuracy', cv=5, verbose=1, n_jobs=-1)

start_time = time.time()
grid_search.fit(X_train, y_train)

end_time = time.time()
elapsed_time = end_time - start_time
print(f"time：{elapsed_time:.2f} S")

best_params = grid_search.best_params_

best_LR = grid_search.best_estimator_
y_pred = best_LR.predict(X_test)

results2['LR'] = [accuracy_score(y_test, y_pred),
                        precision_score(y_test, y_pred, average='weighted'),
                        recall_score(y_test, y_pred, average='weighted'),
                        f1_score(y_test, y_pred, average='weighted')]

##########
conf_matrix = confusion_matrix(y_test, y_pred)

TP = conf_matrix[1, 1]  
FP = conf_matrix[0, 1] 
TN = conf_matrix[0, 0]  
FN = conf_matrix[1, 0]  

results2['LR'].extend([TP, FP, TN, FN])

# sensitivity
sensitivity = TN/(TN+FP)
results2['LR'].append(sensitivity)
##########

print("\n Optimal hyperparameters:")
for param_name, param_value in best_params.items():
    print(f"{param_name}: {param_value}")

# %% [code]
#KNN
import time
from sklearn.neighbors import KNeighborsClassifier
from sklearn.model_selection import GridSearchCV
from sklearn.metrics import accuracy_score, precision_score, recall_score, f1_score

knn_model = KNeighborsClassifier()

param_grid = {
    'n_neighbors': [3, 5, 7, 9],  
    'weights': ['uniform', 'distance'], 
    'metric': ['euclidean', 'manhattan', 'minkowski']
}

# GridSearchCV
grid_search = GridSearchCV(estimator=knn_model, param_grid=param_grid, 
                            scoring='accuracy', cv=5, verbose=1, n_jobs=-1)

start_time = time.time()
grid_search.fit(X_train, y_train)
end_time = time.time()
elapsed_time = end_time - start_time
print(f"time：{elapsed_time:.2f} S")

best_params = grid_search.best_params_

best_KNN = grid_search.best_estimator_

y_pred = best_KNN.predict(X_test)
results2['KNN'] = [accuracy_score(y_test, y_pred),
                        precision_score(y_test, y_pred, average='weighted'),
                        recall_score(y_test, y_pred, average='weighted'),
                        f1_score(y_test, y_pred, average='weighted')]

##########
conf_matrix = confusion_matrix(y_test, y_pred)

TP = conf_matrix[1, 1]  
FP = conf_matrix[0, 1] 
TN = conf_matrix[0, 0]  
FN = conf_matrix[1, 0]  

results2['KNN'].extend([TP, FP, TN, FN])

# sensitivity
sensitivity = TN/(TN+FP)
results2['KNN'].append(sensitivity)
##########

print("\n Optimal hyperparameters:")
for param_name, param_value in best_params.items():
    print(f"{param_name}: {param_value}")

# %% [code]
#Extra Trees
import time
from sklearn.ensemble import ExtraTreesClassifier
from sklearn.model_selection import GridSearchCV
from sklearn.metrics import accuracy_score, precision_score, recall_score, f1_score

et_model = ExtraTreesClassifier(random_state=42)

param_grid = {
    'n_estimators': [50, 30, 10],  
    'max_depth': [None, 10, 20, 30],  
    'min_samples_split': [2, 4, 6],  
    'min_samples_leaf': [1, 2, 4],  
    'bootstrap': [True, False]  
}

# GridSearchCV
grid_search = GridSearchCV(estimator=et_model, param_grid=param_grid, 
                            scoring='accuracy', cv=5, verbose=1, n_jobs=-1)

start_time = time.time()
grid_search.fit(X_train, y_train)
end_time = time.time()
elapsed_time = end_time - start_time
print(f"time：{elapsed_time:.2f} S")

best_params = grid_search.best_params_

best_ET = grid_search.best_estimator_
y_pred = best_ET.predict(X_test)
results2['ET'] = [accuracy_score(y_test, y_pred),
                        precision_score(y_test, y_pred, average='weighted'),
                        recall_score(y_test, y_pred, average='weighted'),
                        f1_score(y_test, y_pred, average='weighted')]

##########
conf_matrix = confusion_matrix(y_test, y_pred)

TP = conf_matrix[1, 1]  
FP = conf_matrix[0, 1] 
TN = conf_matrix[0, 0]  
FN = conf_matrix[1, 0]  

results2['ET'].extend([TP, FP, TN, FN])

# sensitivity
sensitivity = TN/(TN+FP)
results2['ET'].append(sensitivity)
##########

print("\n Optimal hyperparameters:")
for param_name, param_value in best_params.items():
    print(f"{param_name}: {param_value}")

# %% [code]
#Random Forest
import time
from sklearn.ensemble import RandomForestClassifier
from sklearn.model_selection import GridSearchCV
from sklearn.metrics import accuracy_score, precision_score, recall_score, f1_score

rf_model = RandomForestClassifier(random_state=42)

param_grid = {
    'n_estimators': [50, 30, 10], 
    'max_depth': [None, 10, 20, 30],  
    'min_samples_split': [2, 4, 6], 
    'min_samples_leaf': [1, 2, 4], 
    'bootstrap': [True, False] 
}

# GridSearchCV
grid_search = GridSearchCV(estimator=rf_model, param_grid=param_grid, 
                            scoring='accuracy', cv=5, verbose=1, n_jobs=-1)

start_time = time.time()
grid_search.fit(X_train, y_train)
end_time = time.time()
elapsed_time = end_time - start_time
print(f"time：{elapsed_time:.2f} S")

best_params = grid_search.best_params_

best_RF = grid_search.best_estimator_

y_pred = best_RF.predict(X_test)

results2['RF'] = [accuracy_score(y_test, y_pred),
                        precision_score(y_test, y_pred, average='weighted'),
                        recall_score(y_test, y_pred, average='weighted'),
                        f1_score(y_test, y_pred, average='weighted')]
##########
conf_matrix = confusion_matrix(y_test, y_pred)

TP = conf_matrix[1, 1]  
FP = conf_matrix[0, 1] 
TN = conf_matrix[0, 0]  
FN = conf_matrix[1, 0]  

results2['RF'].extend([TP, FP, TN, FN])

# sensitivity
sensitivity = TN/(TN+FP)
results2['RF'].append(sensitivity)
##########


print("\n Optimal hyperparameters:")
for param_name, param_value in best_params.items():
    print(f"{param_name}: {param_value}")

# %% [code]
#Adaboost
import time
from sklearn.ensemble import AdaBoostClassifier
from sklearn.tree import DecisionTreeClassifier
from sklearn.model_selection import GridSearchCV
from sklearn.metrics import accuracy_score, precision_score, recall_score, f1_score

base_estimator = DecisionTreeClassifier()

adaboost = AdaBoostClassifier(base_estimator=base_estimator)

param_grid = {
    'n_estimators': [30, 50, 10],  # AdaBoost的n_estimators参数
    'learning_rate': [1.0, 0.5, 0.1],  # AdaBoost的learning_rate参数
    'algorithm': ['SAMME', 'SAMME.R'],  # AdaBoost的algorithm参数
    'base_estimator__max_depth': [1, 2, 3]  # 决策树的max_depth参数
}

grid_search = GridSearchCV(estimator=adaboost, param_grid=param_grid, 
                            scoring='accuracy', cv=5, verbose=1, n_jobs=-1)

start_time = time.time()

grid_search.fit(X_train, y_train)


end_time = time.time()

elapsed_time = end_time - start_time
print(f"running time：{elapsed_time:.2f} S")


best_params = grid_search.best_params_

best_model = grid_search.best_estimator_

y_pred = best_model.predict(X_test)

results2['ADB'] = [accuracy_score(y_test, y_pred),
                        precision_score(y_test, y_pred, average='weighted'),
                        recall_score(y_test, y_pred, average='weighted'),
                        f1_score(y_test, y_pred, average='weighted')]
##########
conf_matrix = confusion_matrix(y_test, y_pred)

TP = conf_matrix[1, 1]  
FP = conf_matrix[0, 1] 
TN = conf_matrix[0, 0]  
FN = conf_matrix[1, 0]  

results2['ADB'].extend([TP, FP, TN, FN])

# sensitivity
sensitivity = TN/(TN+FP)
results2['ADB'].append(sensitivity)
##########


print("\nBest hyperparameters:")
for param_name, param_value in best_params.items():
    print(f"{param_name}: {param_value}")

# %% [code]
#XGB
import time
import xgboost as xgb
from sklearn.model_selection import GridSearchCV
from sklearn.metrics import accuracy_score, precision_score, recall_score, f1_score

xgb_model = xgb.XGBClassifier()

param_grid = {
    'max_depth': [3, 4, 5],  # XGBoost的max_depth参数，默认是6
    'learning_rate': [0.01, 0.05, 0.1],  # XGBoost的learning_rate参数，默认是0.3
    'n_estimators': [10, 50, 30],  # XGBoost的n_estimators参数，默认是100
    'subsample': [0.7, 0.8, 0.9],  # XGBoost的subsample参数，默认是1
    'colsample_bytree': [0.7, 0.8, 0.9]  # XGBoost的colsample_bytree参数，默认是1
}


grid_search = GridSearchCV(estimator=xgb_model, param_grid=param_grid, 
                            scoring='accuracy', cv=5, verbose=1, n_jobs=-1)

start_time = time.time()

grid_search.fit(X_train, y_train)

end_time = time.time()

elapsed_time = end_time - start_time
print(f"running time：{elapsed_time:.2f} S")

best_params = grid_search.best_params_

best_model = grid_search.best_estimator_

y_pred = best_model.predict(X_test)

results2['XGB'] = [accuracy_score(y_test, y_pred),
                        precision_score(y_test, y_pred, average='weighted'),
                        recall_score(y_test, y_pred, average='weighted'),
                        f1_score(y_test, y_pred, average='weighted')]

##########
conf_matrix = confusion_matrix(y_test, y_pred)

TP = conf_matrix[1, 1]  
FP = conf_matrix[0, 1] 
TN = conf_matrix[0, 0]  
FN = conf_matrix[1, 0]  

results2['XGB'].extend([TP, FP, TN, FN])

# sensitivity
sensitivity = TN/(TN+FP)
results2['XGB'].append(sensitivity)
##########

print("\nBest hyperparameters:")
for param_name, param_value in best_params.items():
    print(f"{param_name}: {param_value}")

# %% [code]
print("ML     Accuracy Precision Recall F1-Score TP FP TN FN sensitivity")
for key, value in results2.items():
    print(f"{key}\t{value[0]:.4f}\t{value[1]:.4f}\t{value[2]:.4f}\t{value[3]:.4f}\t{value[4]}\t{value[5]}\t{value[6]}\t{value[7]}\t{value[8]:.4f}")

# %% [markdown]
# Age 70-80

# %% [markdown]
## Split data

# %% [code]
X3 = X[(X['Age'] >= 70) & (X['Age'] <= 80)]
y3 = y[y.index.isin(X3.index)]
print(X3.shape)
print(y3.shape)
X3, y3 = sm.fit_resample(X3, y3)
y3.value_counts()

# %% [code]
X_train, X_test, y_train, y_test = train_test_split(X3, y3, test_size=0.2, random_state=42)

# %% [markdown]
## ML Classifier

# %% [code]
# GaussianNB
import time
from sklearn.naive_bayes import GaussianNB
from sklearn.metrics import accuracy_score, precision_score, recall_score, f1_score

gnb_model = GaussianNB()


start_time = time.time()
gnb_model.fit(X_train, y_train)
end_time = time.time()
elapsed_time = end_time - start_time
print(f"time：{elapsed_time:.2f} S")


y_pred = gnb_model.predict(X_test)


results3['GNB'] = [accuracy_score(y_test, y_pred),
                        precision_score(y_test, y_pred, average='weighted'),
                        recall_score(y_test, y_pred, average='weighted'),
                        f1_score(y_test, y_pred, average='weighted')]

##########
conf_matrix = confusion_matrix(y_test, y_pred)

TP = conf_matrix[1, 1]  
FP = conf_matrix[0, 1] 
TN = conf_matrix[0, 0]  
FN = conf_matrix[1, 0]  

results3['GNB'].extend([TP, FP, TN, FN])

# sensitivity
sensitivity = TN/(TN+FP)
results3['GNB'].append(sensitivity)
##########

# %% [code]
# Decision Tree
import time
from sklearn.tree import DecisionTreeClassifier
from sklearn.model_selection import GridSearchCV
from sklearn.metrics import accuracy_score, precision_score, recall_score, f1_score

dt_model = DecisionTreeClassifier(random_state=42)

param_grid = {
    'max_depth': [None, 10, 20, 30], 
    'min_samples_split': [2, 4, 6], 
    'min_samples_leaf': [1, 2, 4],  
    'criterion': ['gini', 'entropy'] 
}

# GridSearchCV
grid_search = GridSearchCV(estimator=dt_model, param_grid=param_grid, 
                            scoring='accuracy', cv=5, verbose=1, n_jobs=-1)
start_time = time.time()
grid_search.fit(X_train, y_train)

end_time = time.time()
elapsed_time = end_time - start_time
print(f"time：{elapsed_time:.2f} S")

best_params = grid_search.best_params_

best_DT = grid_search.best_estimator_

y_pred = best_DT.predict(X_test)

results3['DT'] = [accuracy_score(y_test, y_pred),
                        precision_score(y_test, y_pred, average='weighted'),
                        recall_score(y_test, y_pred, average='weighted'),
                        f1_score(y_test, y_pred, average='weighted')]

##########
conf_matrix = confusion_matrix(y_test, y_pred)

TP = conf_matrix[1, 1]  
FP = conf_matrix[0, 1] 
TN = conf_matrix[0, 0]  
FN = conf_matrix[1, 0]  

results3['DT'].extend([TP, FP, TN, FN])

# sensitivity
sensitivity = TN/(TN+FP)
results3['DT'].append(sensitivity)
##########

print("\n Optimal hyperparameters:")
for param_name, param_value in best_params.items():
    print(f"{param_name}: {param_value}")

# %% [code]
#Logistic Regression
import time
from sklearn.linear_model import LogisticRegression
from sklearn.model_selection import GridSearchCV
from sklearn.metrics import accuracy_score, precision_score, recall_score, f1_score

lr_model = LogisticRegression(random_state=42)

param_grid = {
    'C': [0.1, 1, 10, 100],  
    'penalty': ['l1', 'l2'],  
    'solver': ['liblinear', 'saga'] 
}

# GridSearchCV
grid_search = GridSearchCV(estimator=lr_model, param_grid=param_grid, 
                            scoring='accuracy', cv=5, verbose=1, n_jobs=-1)

start_time = time.time()
grid_search.fit(X_train, y_train)

end_time = time.time()
elapsed_time = end_time - start_time
print(f"time：{elapsed_time:.2f} S")

best_params = grid_search.best_params_

best_LR = grid_search.best_estimator_
y_pred = best_LR.predict(X_test)

results3['LR'] = [accuracy_score(y_test, y_pred),
                        precision_score(y_test, y_pred, average='weighted'),
                        recall_score(y_test, y_pred, average='weighted'),
                        f1_score(y_test, y_pred, average='weighted')]

##########
conf_matrix = confusion_matrix(y_test, y_pred)

TP = conf_matrix[1, 1]  
FP = conf_matrix[0, 1] 
TN = conf_matrix[0, 0]  
FN = conf_matrix[1, 0]  

results3['LR'].extend([TP, FP, TN, FN])

# sensitivity
sensitivity = TN/(TN+FP)
results3['LR'].append(sensitivity)
##########

print("\n Optimal hyperparameters:")
for param_name, param_value in best_params.items():
    print(f"{param_name}: {param_value}")

# %% [code]
#KNN
import time
from sklearn.neighbors import KNeighborsClassifier
from sklearn.model_selection import GridSearchCV
from sklearn.metrics import accuracy_score, precision_score, recall_score, f1_score

knn_model = KNeighborsClassifier()

param_grid = {
    'n_neighbors': [3, 5, 7, 9],  
    'weights': ['uniform', 'distance'], 
    'metric': ['euclidean', 'manhattan', 'minkowski']
}

# GridSearchCV
grid_search = GridSearchCV(estimator=knn_model, param_grid=param_grid, 
                            scoring='accuracy', cv=5, verbose=1, n_jobs=-1)

start_time = time.time()
grid_search.fit(X_train, y_train)
end_time = time.time()
elapsed_time = end_time - start_time
print(f"time：{elapsed_time:.2f} S")

best_params = grid_search.best_params_

best_KNN = grid_search.best_estimator_

y_pred = best_KNN.predict(X_test)
results3['KNN'] = [accuracy_score(y_test, y_pred),
                        precision_score(y_test, y_pred, average='weighted'),
                        recall_score(y_test, y_pred, average='weighted'),
                        f1_score(y_test, y_pred, average='weighted')]

##########
conf_matrix = confusion_matrix(y_test, y_pred)

TP = conf_matrix[1, 1]  
FP = conf_matrix[0, 1] 
TN = conf_matrix[0, 0]  
FN = conf_matrix[1, 0]  

results3['KNN'].extend([TP, FP, TN, FN])

# sensitivity
sensitivity = TN/(TN+FP)
results3['KNN'].append(sensitivity)
##########

print("\n Optimal hyperparameters:")
for param_name, param_value in best_params.items():
    print(f"{param_name}: {param_value}")

# %% [code]
#Extra Trees
import time
from sklearn.ensemble import ExtraTreesClassifier
from sklearn.model_selection import GridSearchCV
from sklearn.metrics import accuracy_score, precision_score, recall_score, f1_score

et_model = ExtraTreesClassifier(random_state=42)

param_grid = {
    'n_estimators': [50, 30, 10],  
    'max_depth': [None, 10, 20, 30],  
    'min_samples_split': [2, 4, 6],  
    'min_samples_leaf': [1, 2, 4],  
    'bootstrap': [True, False]  
}

# GridSearchCV
grid_search = GridSearchCV(estimator=et_model, param_grid=param_grid, 
                            scoring='accuracy', cv=5, verbose=1, n_jobs=-1)

start_time = time.time()
grid_search.fit(X_train, y_train)
end_time = time.time()
elapsed_time = end_time - start_time
print(f"time：{elapsed_time:.2f} S")

best_params = grid_search.best_params_

best_ET = grid_search.best_estimator_
y_pred = best_ET.predict(X_test)
results3['ET'] = [accuracy_score(y_test, y_pred),
                        precision_score(y_test, y_pred, average='weighted'),
                        recall_score(y_test, y_pred, average='weighted'),
                        f1_score(y_test, y_pred, average='weighted')]

##########
conf_matrix = confusion_matrix(y_test, y_pred)

TP = conf_matrix[1, 1]  
FP = conf_matrix[0, 1] 
TN = conf_matrix[0, 0]  
FN = conf_matrix[1, 0]  

results3['ET'].extend([TP, FP, TN, FN])

# sensitivity
sensitivity = TN/(TN+FP)
results3['ET'].append(sensitivity)
##########

print("\n Optimal hyperparameters:")
for param_name, param_value in best_params.items():
    print(f"{param_name}: {param_value}")

# %% [code]
#Random Forest
import time
from sklearn.ensemble import RandomForestClassifier
from sklearn.model_selection import GridSearchCV
from sklearn.metrics import accuracy_score, precision_score, recall_score, f1_score

rf_model = RandomForestClassifier(random_state=42)

param_grid = {
    'n_estimators': [50, 30, 10], 
    'max_depth': [None, 10, 20, 30],  
    'min_samples_split': [2, 4, 6], 
    'min_samples_leaf': [1, 2, 4], 
    'bootstrap': [True, False] 
}

# GridSearchCV
grid_search = GridSearchCV(estimator=rf_model, param_grid=param_grid, 
                            scoring='accuracy', cv=5, verbose=1, n_jobs=-1)

start_time = time.time()
grid_search.fit(X_train, y_train)
end_time = time.time()
elapsed_time = end_time - start_time
print(f"time：{elapsed_time:.2f} S")

best_params = grid_search.best_params_

best_RF = grid_search.best_estimator_

y_pred = best_RF.predict(X_test)

results3['RF'] = [accuracy_score(y_test, y_pred),
                        precision_score(y_test, y_pred, average='weighted'),
                        recall_score(y_test, y_pred, average='weighted'),
                        f1_score(y_test, y_pred, average='weighted')]

##########
conf_matrix = confusion_matrix(y_test, y_pred)

TP = conf_matrix[1, 1]  
FP = conf_matrix[0, 1] 
TN = conf_matrix[0, 0]  
FN = conf_matrix[1, 0]  

results3['RF'].extend([TP, FP, TN, FN])

# sensitivity
sensitivity = TN/(TN+FP)
results3['RF'].append(sensitivity)
##########

print("\n Optimal hyperparameters:")
for param_name, param_value in best_params.items():
    print(f"{param_name}: {param_value}")

# %% [code]
#Adaboost
import time
from sklearn.ensemble import AdaBoostClassifier
from sklearn.tree import DecisionTreeClassifier
from sklearn.model_selection import GridSearchCV
from sklearn.metrics import accuracy_score, precision_score, recall_score, f1_score

base_estimator = DecisionTreeClassifier()

adaboost = AdaBoostClassifier(base_estimator=base_estimator)

param_grid = {
    'n_estimators': [30, 50, 10],  # AdaBoost的n_estimators参数
    'learning_rate': [1.0, 0.5, 0.1],  # AdaBoost的learning_rate参数
    'algorithm': ['SAMME', 'SAMME.R'],  # AdaBoost的algorithm参数
    'base_estimator__max_depth': [1, 2, 3]  # 决策树的max_depth参数
}

grid_search = GridSearchCV(estimator=adaboost, param_grid=param_grid, 
                            scoring='accuracy', cv=5, verbose=1, n_jobs=-1)

start_time = time.time()

grid_search.fit(X_train, y_train)


end_time = time.time()

elapsed_time = end_time - start_time
print(f"running time：{elapsed_time:.2f} S")


best_params = grid_search.best_params_

best_model = grid_search.best_estimator_

y_pred = best_model.predict(X_test)

results3['ADB'] = [accuracy_score(y_test, y_pred),
                        precision_score(y_test, y_pred, average='weighted'),
                        recall_score(y_test, y_pred, average='weighted'),
                        f1_score(y_test, y_pred, average='weighted')]

##########
conf_matrix = confusion_matrix(y_test, y_pred)

TP = conf_matrix[1, 1]  
FP = conf_matrix[0, 1] 
TN = conf_matrix[0, 0]  
FN = conf_matrix[1, 0]  

results3['ADB'].extend([TP, FP, TN, FN])

# sensitivity
sensitivity = TN/(TN+FP)
results3['ADB'].append(sensitivity)
##########


print("\nBest hyperparameters:")
for param_name, param_value in best_params.items():
    print(f"{param_name}: {param_value}")

# %% [code]
#XGB
import time
import xgboost as xgb
from sklearn.model_selection import GridSearchCV
from sklearn.metrics import accuracy_score, precision_score, recall_score, f1_score

xgb_model = xgb.XGBClassifier()

param_grid = {
    'max_depth': [3, 4, 5],  # XGBoost的max_depth参数，默认是6
    'learning_rate': [0.01, 0.05, 0.1],  # XGBoost的learning_rate参数，默认是0.3
    'n_estimators': [10, 50, 30],  # XGBoost的n_estimators参数，默认是100
    'subsample': [0.7, 0.8, 0.9],  # XGBoost的subsample参数，默认是1
    'colsample_bytree': [0.7, 0.8, 0.9]  # XGBoost的colsample_bytree参数，默认是1
}


grid_search = GridSearchCV(estimator=xgb_model, param_grid=param_grid, 
                            scoring='accuracy', cv=5, verbose=1, n_jobs=-1)

start_time = time.time()

grid_search.fit(X_train, y_train)

end_time = time.time()

elapsed_time = end_time - start_time
print(f"running time：{elapsed_time:.2f} S")

best_params = grid_search.best_params_

best_model = grid_search.best_estimator_

y_pred = best_model.predict(X_test)

results3['XGB'] = [accuracy_score(y_test, y_pred),
                        precision_score(y_test, y_pred, average='weighted'),
                        recall_score(y_test, y_pred, average='weighted'),
                        f1_score(y_test, y_pred, average='weighted')]
##########
conf_matrix = confusion_matrix(y_test, y_pred)

TP = conf_matrix[1, 1]  
FP = conf_matrix[0, 1] 
TN = conf_matrix[0, 0]  
FN = conf_matrix[1, 0]  

results3['XGB'].extend([TP, FP, TN, FN])

# sensitivity
sensitivity = TN/(TN+FP)
results3['XGB'].append(sensitivity)
##########

print("\nBest hyperparameters:")
for param_name, param_value in best_params.items():
    print(f"{param_name}: {param_value}")

# %% [code]
print("ML     Accuracy Precision Recall F1-Score TP FP TN FN sensitivity")
for key, value in results3.items():
    print(f"{key}\t{value[0]:.4f}\t{value[1]:.4f}\t{value[2]:.4f}\t{value[3]:.4f}\t{value[4]}\t{value[5]}\t{value[6]}\t{value[7]}\t{value[8]:.4f}")

# %% [markdown]
# Summary

# %% [code]
print("ML     Accuracy Precision Recall F1-Score TP FP TN FN sensitivity")
for key, value in results1.items():
    print(f"{key}\t{value[0]:.4f}\t{value[1]:.4f}\t{value[2]:.4f}\t{value[3]:.4f}\t{value[4]}\t{value[5]}\t{value[6]}\t{value[7]}\t{value[8]:.4f}")

print("ML     Accuracy Precision Recall F1-Score TP FP TN FN sensitivity")
for key, value in results2.items():
    print(f"{key}\t{value[0]:.4f}\t{value[1]:.4f}\t{value[2]:.4f}\t{value[3]:.4f}\t{value[4]}\t{value[5]}\t{value[6]}\t{value[7]}\t{value[8]:.4f}")

print("ML     Accuracy Precision Recall F1-Score TP FP TN FN sensitivity")
for key, value in results3.items():
    print(f"{key}\t{value[0]:.4f}\t{value[1]:.4f}\t{value[2]:.4f}\t{value[3]:.4f}\t{value[4]}\t{value[5]}\t{value[6]}\t{value[7]}\t{value[8]:.4f}")
