# Supplementary material for: Integrated bagging-RF learning model for diabetes diagnosis in middle-aged and elderly population
Source: PeerJ Comput Sci. 2024 Oct 31;10:e2436. doi: 10.7717/peerj-cs.2436 (PMC11623014; doi:10.7717/peerj-cs.2436)
Supplement: Supplemental Information 2 [file peerj-cs-10-2436-s002.zip]

Archive with 3 entries (2 files):
- Additional folder 2/
- Additional folder 2/Diabetes Prediction Dataset.csv
- Additional folder 2/Diabetes Simple Diagnosis.csv
