# Supplementary material for: Integrated bagging-RF learning model for diabetes diagnosis in middle-aged and elderly population
Source: PeerJ Comput Sci. 2024 Oct 31;10:e2436. doi: 10.7717/peerj-cs.2436 (PMC11623014; doi:10.7717/peerj-cs.2436)
Supplement: Supplemental Information 2 [file peerj-cs-10-2436-s002.zip › Additional folder 2/Diabetes Prediction Dataset.csv]

gender	age	hypertension	heart_disease	smoking_history	bmi	HbA1c_level	blood_glucose_level	diabetes
Female	80.0	0	1	never	25.19	6.6	140	0
Female	54.0	0	0	No Info	27.32	6.6	80	0
Male	28.0	0	0	never	27.32	5.7	158	0
Female	36.0	0	0	current	23.45	5.0	155	0
Male	76.0	1	1	current	20.14	4.8	155	0
Female	20.0	0	0	never	27.32	6.6	85	0
Female	44.0	0	0	never	19.31	6.5	200	1
Female	79.0	0	0	No Info	23.86	5.7	85	0
Male	42.0	0	0	never	33.64	4.8	145	0
Female	32.0	0	0	never	27.32	5.0	100	0
Female	53.0	0	0	never	27.32	6.1	85	0
Female	54.0	0	0	former	54.7	6.0	100	0
Female	78.0	0	0	former	36.05	5.0	130	0
Female	67.0	0	0	never	25.69	5.8	200	0
Female	76.0	0	0	No Info	27.32	5.0	160	0
Male	78.0	0	0	No Info	27.32	6.6	126	0
Male	15.0	0	0	never	30.36	6.1	200	0
Female	42.0	0	0	never	24.48	5.7	158	0
Female	42.0	0	0	No Info	27.32	5.7	80	0
Male	37.0	0	0	ever	25.72	3.5	159	0
Male	40.0	0	0	current	36.38	6.0	90	0
Male	5.0	0	0	No Info	18.8	6.2	85	0
Female	69.0	0	0	never	21.24	4.8	85	0
Female	72.0	0	1	former	27.94	6.5	130	0
Female	4.0	0	0	No Info	13.99	4.0	140	0
Male	30.0	0	0	never	33.76	6.1	126	0
Male	67.0	0	1	not current	27.32	6.5	200	1
Male	40.0	0	0	former	27.85	5.8	80	0
Male	45.0	1	0	never	26.47	4.0	158	0
Male	43.0	0	0	never	26.08	6.1	155	0
Female	53.0	0	0	No Info	31.75	4.0	200	0
Male	50.0	0	0	No Info	25.15	4.0	145	0
Female	41.0	0	0	current	22.01	6.2	126	0
Female	20.0	0	0	never	22.19	3.5	100	0
Female	76.0	0	0	never	23.55	5.0	85	0
Male	5.0	0	0	No Info	15.1	5.8	85	0
Female	15.0	0	0	No Info	21.76	4.5	130	0
Female	26.0	0	0	never	21.22	6.6	200	0
Male	50.0	1	0	current	27.32	5.7	260	1
Female	34.0	0	0	never	56.43	6.2	200	0
Male	73.0	0	0	former	25.91	9.0	160	1
Male	5.0	0	0	No Info	27.32	6.6	130	0
Female	77.0	1	1	never	32.02	5.0	159	0
Female	66.0	0	0	No Info	29.3	4.8	159	0
Female	67.0	0	0	No Info	27.32	3.5	160	0
Female	44.0	0	0	never	24.93	6.1	100	0
Female	29.0	0	0	never	19.95	5.0	90	0
Female	60.0	0	0	never	18.03	4.0	159	0
Female	38.0	0	0	never	28.27	6.2	155	0
Female	3.0	0	0	No Info	19.27	6.5	100	0
Male	57.0	0	0	never	27.32	6.1	155	0
Female	26.0	0	0	No Info	27.32	4.0	200	0
Female	74.0	0	0	No Info	28.12	5.0	100	0
Female	53.0	0	0	former	27.32	7.0	159	1
Female	45.0	1	0	never	23.05	4.8	130	0
Male	50.0	0	0	former	37.16	9.0	159	1
Male	30.0	0	0	No Info	27.32	6.6	140	0
Female	19.0	0	0	never	23.35	3.5	155	0
Male	46.0	0	0	No Info	24.41	5.0	140	0
Female	67.0	0	0	never	63.48	8.8	155	1
Male	44.0	1	0	current	27.86	6.6	145	0
Female	21.0	0	0	not current	26.1	5.8	140	0
Female	30.0	0	0	current	27.32	6.5	158	0
Female	59.0	0	0	former	27.32	6.0	159	0
Female	27.0	0	0	not current	30.22	5.7	100	0
Female	59.0	0	1	ever	23.11	6.5	200	0
Female	19.0	0	0	not current	27.32	5.7	145	0
Female	13.0	0	0	No Info	28.16	5.0	90	0
Male	56.0	0	0	never	26.78	4.8	200	0
Male	2.0	0	0	No Info	23.04	5.7	160	0
Male	7.0	0	0	No Info	15.94	5.8	158	0
Male	3.0	0	0	No Info	15.8	6.2	90	0
Female	30.0	0	0	never	27.01	6.2	145	0
Male	43.0	0	0	not current	27.32	3.5	126	0
Female	76.0	0	0	never	22.19	6.6	158	0
Female	41.0	0	0	never	27.45	5.7	130	0
Female	11.0	0	0	No Info	17.98	6.5	159	0
Female	26.0	0	0	never	26.45	5.7	158	0
Male	34.0	0	0	never	31.16	5.8	90	0
Male	80.0	0	0	former	24.42	4.0	160	0
Female	37.0	0	0	No Info	30.5	5.7	159	0
Male	57.0	0	0	No Info	27.32	8.2	126	1
Female	53.0	0	0	former	26.37	4.5	200	0
Male	54.0	0	0	never	31.86	6.6	145	0
Female	37.0	0	0	No Info	21.25	6.1	200	0
Female	56.0	0	0	never	30.95	6.5	145	0
Male	79.0	0	0	former	31.19	5.8	155	0
Female	36.0	0	0	current	32.27	6.2	220	1
Female	38.0	0	0	ever	22.42	6.0	85	0
Female	6.0	0	0	No Info	16.39	6.6	200	0
Female	42.0	0	0	never	17.46	6.2	155	0
Female	44.0	0	0	never	37.35	5.7	145	0
Male	54.0	0	0	former	32.85	5.0	160	0
Male	38.0	0	0	never	55.61	6.5	130	0
Female	60.0	0	0	never	27.32	7.5	300	1
Male	19.0	0	0	never	27.32	6.1	80	0
Female	67.0	0	0	never	27.32	6.2	159	1
Male	11.0	0	0	No Info	27.32	6.1	90	0
Female	30.0	0	0	No Info	50.13	6.0	100	0
Male	29.0	0	0	current	27.32	4.8	158	0
Male	38.0	0	0	never	27.32	6.0	158	0
Female	74.0	0	0	former	27.32	6.6	85	0
Male	27.0	0	0	No Info	27.32	6.2	90	0
Female	55.0	0	0	ever	18.6	6.0	160	0
Female	80.0	1	0	never	27.32	6.8	280	1
Female	57.0	0	0	never	24.18	5.8	130	0
Female	80.0	0	0	No Info	27.32	4.8	80	0
Female	80.0	0	0	never	37.26	4.0	140	0
Male	40.0	0	0	No Info	27.32	4.8	200	0
Female	9.0	0	0	No Info	19.39	6.0	130	0
Female	50.0	0	0	No Info	31.21	6.2	130	0
Female	62.0	0	0	never	21.12	5.0	126	0
Male	37.0	0	0	No Info	27.14	3.5	90	0
Female	47.0	0	0	never	20.6	4.0	145	0
Female	55.0	1	0	never	34.2	5.7	140	0
Male	28.0	0	0	never	27.63	6.2	130	0
Female	66.0	0	0	not current	20.3	6.1	160	0
Female	43.0	0	0	current	18.67	6.2	85	0
Female	12.0	0	0	No Info	20.9	3.5	158	0
Male	68.0	1	1	current	27.32	5.0	126	0
Female	36.0	0	0	No Info	27.32	3.5	160	0
Male	27.0	0	0	No Info	20.41	6.6	159	0
Female	5.0	0	0	never	16.76	5.8	160	0
Male	75.0	0	0	former	27.32	6.1	100	0
Male	7.0	0	0	No Info	15.06	6.5	130	0
Female	77.0	0	0	never	31.7	6.5	280	1
Male	79.0	1	0	No Info	28.73	6.6	160	0
Female	79.0	0	0	never	25.18	5.0	130	0
Female	22.0	0	0	never	25.77	4.0	145	0
Male	58.0	0	0	former	36.53	5.8	160	0
Male	11.0	0	0	No Info	27.59	6.6	100	0
Male	40.0	0	0	No Info	27.32	6.1	158	0
Female	79.0	0	0	No Info	27.32	3.5	200	0
Female	28.0	0	0	not current	26.79	5.8	200	0
Male	18.0	0	0	No Info	35.55	5.0	200	0
Male	80.0	0	0	never	22.06	9.0	155	1
Female	47.0	0	0	never	36.49	7.5	155	1
Female	24.0	0	0	current	25.15	6.1	155	0
Female	42.0	0	0	not current	27.8	6.0	85	0
Male	18.0	0	0	never	23.76	4.8	160	0
Female	80.0	1	0	never	44.06	6.5	160	0
Female	34.0	0	0	never	27.32	6.0	160	0
Female	80.0	0	0	former	21.97	7.0	300	1
Male	38.0	0	0	No Info	29.4	5.0	90	0
Female	80.0	0	0	never	20.16	6.5	130	0
Female	80.0	0	0	No Info	27.32	6.0	200	0
Male	53.0	0	0	current	30.8	6.6	280	1
Male	34.0	0	0	No Info	24.0	5.0	85	0
Female	17.0	0	0	No Info	22.95	6.5	90	0
Female	29.0	0	0	No Info	33.22	3.5	159	0
Male	55.0	0	0	current	27.32	6.0	80	0
Female	12.0	0	0	No Info	27.93	5.7	160	0
Female	29.0	0	0	never	29.6	5.7	140	0
Female	25.0	0	0	No Info	27.32	5.8	90	0
Female	67.0	0	0	never	25.15	5.8	145	0
Female	0.08	0	0	No Info	14.43	6.5	160	0
Female	54.0	0	0	ever	26.72	6.1	158	0
Female	33.0	0	0	never	41.24	4.0	160	0
Female	68.0	0	0	former	34.87	5.8	100	0
Female	38.0	0	0	No Info	23.96	6.1	145	0
Female	62.0	0	0	No Info	36.27	6.5	200	0
Female	57.0	0	0	former	29.06	6.5	130	0
Male	59.0	0	1	ever	30.85	5.0	126	0
Male	16.0	0	0	never	17.61	6.5	158	0
Female	21.0	0	0	No Info	27.7	3.5	159	0
Female	15.0	0	0	never	19.21	4.5	130	0
Female	33.0	0	0	No Info	22.34	5.7	100	0
Female	80.0	0	1	never	29.59	5.8	158	0
Female	46.0	0	0	former	35.44	3.5	140	0
Female	61.0	0	0	not current	39.36	9.0	140	1
Female	31.0	0	0	ever	27.39	4.0	159	0
Male	41.0	0	0	never	27.32	4.0	159	0
Female	34.0	0	0	No Info	27.32	6.1	126	0
Male	8.0	0	0	No Info	27.32	6.6	155	0
Male	76.0	0	0	never	31.9	7.5	155	1
Male	60.0	0	0	No Info	27.32	6.6	100	0
Female	49.0	0	0	never	26.61	4.8	158	0
Female	59.0	0	0	ever	23.08	6.1	130	0
Male	31.0	0	0	never	25.84	3.5	158	0
Male	25.0	0	0	never	27.32	6.1	140	0
Female	59.0	0	0	never	25.8	5.7	90	0
Male	39.0	0	0	never	27.32	5.7	159	0
Female	25.0	0	0	never	26.02	4.0	160	0
Male	9.0	0	0	No Info	27.32	6.5	85	0
Female	27.0	0	0	No Info	27.32	6.1	145	0
Male	41.0	0	0	former	23.56	6.5	140	0
Female	29.0	0	0	never	24.65	4.5	145	0
Female	40.0	0	0	No Info	27.32	5.7	160	0
Female	21.0	0	0	current	25.11	6.6	145	0
Female	77.0	0	0	never	27.32	6.5	140	0
Male	27.0	0	0	No Info	27.32	6.0	90	0
Male	65.0	0	0	not current	30.37	3.5	145	0
Female	56.0	0	0	never	21.54	6.0	85	0
Female	26.0	0	0	never	40.9	6.1	140	0
Female	41.0	0	0	never	26.7	6.2	130	0
Female	45.0	0	0	former	42.24	6.1	130	0
Male	80.0	0	0	No Info	27.32	6.0	140	0
Male	76.0	0	0	never	23.93	5.8	130	0
Female	3.0	0	0	No Info	15.48	5.7	130	0
Female	43.0	0	0	never	26.71	6.5	300	1
Female	20.0	0	0	never	28.25	5.8	140	0
Female	20.0	0	0	not current	30.68	4.0	200	0
Female	38.0	0	0	No Info	36.96	5.7	200	0
Male	14.0	0	0	never	23.59	3.5	130	0
Female	46.0	0	0	No Info	23.56	3.5	90	0
Male	6.0	0	0	No Info	27.32	5.7	200	0
Female	42.0	0	0	No Info	27.32	5.8	100	0
Female	24.0	0	0	No Info	32.81	5.8	159	0
Female	41.0	0	0	No Info	35.15	4.0	159	0
Male	38.0	0	0	not current	29.41	4.5	126	0
Male	24.0	0	0	ever	26.72	6.2	130	0
Male	21.0	0	0	No Info	22.17	4.0	80	0
Female	70.0	0	0	never	27.5	5.7	145	0
Male	80.0	0	0	never	29.95	5.8	145	0
Female	29.0	0	0	No Info	26.57	3.5	200	0
Male	46.0	0	0	No Info	27.32	5.0	158	0
Male	18.0	0	0	No Info	21.78	6.0	200	0
Female	27.0	0	0	never	20.89	6.5	80	0
Female	0.56	0	0	No Info	16.85	5.0	140	0
Male	2.0	0	0	No Info	17.46	4.5	126	0
Female	53.0	0	0	No Info	31.7	6.2	126	0
Male	6.0	0	0	No Info	13.79	6.5	160	0
Female	37.0	0	0	never	26.04	4.5	159	0
Female	60.0	0	0	former	34.31	6.1	100	0
Female	14.0	0	0	never	28.22	6.2	85	0
Female	48.0	1	0	never	36.73	6.6	126	0
Male	2.0	0	0	No Info	27.32	5.7	85	0
Female	21.0	0	0	never	27.32	5.8	126	0
Female	31.0	0	0	never	32.92	3.5	126	0
Female	19.0	0	0	never	21.46	6.5	155	0
Male	57.0	0	0	former	29.28	6.6	160	0
Female	16.0	0	0	No Info	21.54	6.2	130	0
Female	80.0	0	0	former	27.32	6.2	145	0
Male	11.0	0	0	never	17.09	6.6	126	0
Male	51.0	0	0	never	27.32	4.8	145	0
Female	71.0	0	0	No Info	27.32	5.0	126	0
Male	55.0	0	0	No Info	27.32	6.8	159	1
Female	19.0	0	0	No Info	27.32	3.5	130	0
Male	59.0	1	0	No Info	25.31	6.0	130	0
Female	26.0	0	0	No Info	28.89	4.8	160	0
Male	18.0	0	0	No Info	31.2	4.8	126	0
Male	0.88	0	0	No Info	17.49	6.0	140	0
Male	57.0	1	1	not current	27.77	6.6	160	1
Female	37.0	0	0	never	32.31	5.7	126	0
Female	31.0	0	0	never	25.11	5.7	145	0
Male	4.0	0	0	No Info	15.57	6.2	130	0
Male	74.0	0	0	No Info	27.32	6.0	159	0
Male	48.0	0	0	ever	27.32	6.6	160	0
Male	17.0	0	0	No Info	20.38	6.6	160	0
Female	59.0	0	0	never	22.35	4.8	155	0
Male	30.0	0	0	never	29.34	6.6	140	0
Male	17.0	0	0	never	24.88	5.7	158	0
Male	9.0	0	0	not current	20.56	5.8	200	0
Female	64.0	0	0	never	27.32	6.2	155	1
Male	63.0	1	0	ever	35.06	5.8	200	1
Female	46.0	0	0	never	29.06	6.6	145	0
Female	52.0	1	0	never	21.46	4.0	80	0
Male	38.0	0	0	never	29.6	5.8	155	0
Male	27.0	0	0	never	27.32	6.1	140	0
Male	63.0	0	0	never	22.3	5.7	126	0
Female	17.0	0	0	not current	23.49	4.8	158	0
Female	55.0	0	0	not current	38.08	5.7	158	0
Male	80.0	0	0	never	23.25	6.1	159	1
Male	4.0	0	0	No Info	18.2	3.5	80	0
Female	4.0	0	0	No Info	13.57	3.5	126	0
Female	4.0	0	0	No Info	27.32	5.0	140	0
Female	70.0	0	0	current	29.25	8.2	130	1
Female	22.0	0	0	never	24.36	3.5	158	0
Female	0.16	0	0	No Info	12.15	6.6	100	0
Female	54.0	0	0	never	23.59	4.8	160	0
Female	21.0	0	0	former	30.05	6.0	160	0
Male	2.0	0	0	No Info	15.29	6.0	140	0
Male	69.0	0	0	No Info	26.96	6.5	155	0
Female	43.0	0	0	never	22.29	4.8	100	0
Female	58.0	0	0	never	39.3	4.8	158	0
Female	32.0	0	0	current	32.62	5.8	85	0
Female	48.0	1	0	No Info	24.29	3.5	90	0
Male	21.0	0	0	never	24.19	5.7	200	0
Female	59.0	1	0	never	27.4	5.7	140	0
Male	14.0	0	0	No Info	21.06	6.6	160	0
Male	50.0	0	0	ever	25.29	6.5	155	0
Male	19.0	0	0	never	21.83	6.1	155	0
Male	62.0	0	0	No Info	27.32	4.0	200	0
Female	56.0	0	0	No Info	33.83	6.5	90	0
Female	27.0	0	0	No Info	32.6	5.0	159	0
Female	38.0	0	0	never	24.3	6.0	145	0
Female	65.0	0	0	never	23.71	6.2	85	0
Female	39.0	0	0	No Info	27.32	6.6	140	0
Female	18.0	0	0	never	19.6	3.5	140	0
Male	10.0	0	0	No Info	19.0	6.6	155	0
Male	27.0	0	0	never	20.53	6.6	155	0
Male	48.0	0	0	No Info	27.32	4.8	200	0
Female	57.0	0	0	never	25.8	3.5	130	0
Female	48.0	0	0	never	20.19	7.0	145	1
Male	44.0	0	0	No Info	27.07	6.1	159	0
Female	48.0	0	0	No Info	30.55	6.0	85	0
Female	2.0	0	0	No Info	14.69	5.0	159	0
Female	41.0	0	0	No Info	27.32	4.5	155	0
Female	50.0	0	0	No Info	27.32	6.6	85	0
Female	42.0	0	0	never	24.81	9.0	159	1
Female	66.0	0	0	never	27.32	4.0	85	0
Female	43.0	0	0	No Info	27.32	6.0	126	0
Male	24.0	0	0	never	20.91	4.5	158	0
Female	25.0	0	0	former	27.25	5.0	159	0
Male	46.0	0	0	never	31.7	6.5	100	0
Female	21.0	0	0	never	36.54	5.7	100	0
Female	80.0	0	1	former	21.3	5.0	159	0
Male	31.0	0	0	former	25.25	4.8	140	0
Female	47.0	0	0	current	27.32	6.2	155	0
Female	52.0	0	0	never	23.75	6.5	90	0
Male	35.0	0	0	not current	26.4	4.0	130	0
Male	50.0	0	0	never	33.36	5.8	158	0
Male	46.0	0	0	never	35.35	5.7	90	0
Male	6.0	0	0	No Info	27.32	6.2	155	0
Male	74.0	0	0	No Info	27.32	6.1	80	0
Female	61.0	0	0	former	21.43	4.8	85	0
Male	40.0	0	0	current	29.49	6.0	130	0
Female	52.0	0	0	No Info	20.08	6.6	100	0
Female	27.0	0	0	never	20.67	6.2	159	0
Male	17.0	0	0	No Info	20.16	6.0	155	0
Male	43.0	0	0	never	39.46	5.8	200	0
Female	80.0	0	0	former	36.18	6.5	200	1
Female	80.0	0	0	former	43.14	6.0	158	0
Female	50.0	0	0	former	21.66	4.5	126	0
Female	43.0	0	0	never	27.82	5.8	159	0
Male	17.0	0	0	never	16.96	6.2	130	0
Female	80.0	0	0	never	35.49	5.7	159	0
Female	7.0	0	0	No Info	15.7	6.1	80	0
Female	73.0	0	0	No Info	27.32	6.0	145	0
Male	61.0	0	0	No Info	27.32	6.2	130	0
Female	21.0	0	0	No Info	17.47	6.2	126	0
Female	10.0	0	0	No Info	27.32	3.5	158	0
Male	55.0	0	0	ever	23.88	6.1	158	0
Male	56.0	0	0	No Info	26.35	3.5	100	0
Female	15.0	0	0	never	19.9	6.6	85	0
Male	30.0	0	0	former	27.32	6.2	159	0
Male	66.0	0	0	not current	27.32	5.7	159	0
Male	2.0	0	0	No Info	27.32	4.8	80	0
Male	56.0	0	0	never	37.59	4.0	159	0
Male	60.0	0	0	No Info	25.4	4.0	200	0
Male	27.0	0	0	No Info	27.32	3.5	100	0
Male	54.0	0	0	No Info	30.41	5.0	158	0
Female	60.0	0	0	never	27.32	4.8	158	0
Female	34.0	0	0	current	37.07	5.7	140	0
Male	40.0	0	0	No Info	27.32	5.0	130	0
Female	52.0	1	0	not current	22.48	5.0	158	0
Female	41.0	0	0	never	26.02	5.8	80	0
Male	2.0	0	0	never	24.62	4.0	155	0
Male	65.0	0	0	current	31.88	3.5	90	0
Female	80.0	0	0	never	25.15	4.8	85	0
Female	52.0	1	0	never	50.3	6.6	155	1
Female	22.0	0	0	never	27.32	4.8	80	0
Male	17.0	0	0	never	44.0	6.0	145	0
Female	32.0	0	0	current	25.21	5.0	100	0
Male	71.0	0	0	never	27.09	8.2	200	1
Female	16.0	0	0	No Info	27.32	4.8	200	0
Male	48.0	0	0	never	35.24	6.6	100	0
Male	10.0	0	0	No Info	27.32	6.1	90	0
Male	80.0	0	0	former	28.27	5.8	100	0
Female	66.0	0	0	former	35.13	6.5	90	0
Male	2.0	0	0	No Info	14.9	6.5	130	0
Male	80.0	0	1	former	24.36	7.5	280	1
Female	67.0	0	0	current	26.07	4.5	145	0
Male	10.0	0	0	No Info	23.9	6.1	160	0
Male	27.0	0	0	never	24.78	6.2	159	0
Male	33.0	0	0	No Info	30.71	6.0	160	0
Male	80.0	0	1	No Info	32.37	6.6	80	0
Female	49.0	0	0	current	24.34	5.7	80	0
Female	60.0	0	0	never	26.39	4.5	158	0
Female	27.0	0	0	never	25.46	6.1	100	0
Male	59.0	0	0	current	29.2	8.2	220	1
Male	33.0	0	0	never	28.37	6.6	85	0
Female	56.0	0	0	not current	26.62	3.5	160	0
Female	42.0	1	0	never	39.29	6.6	159	0
Female	60.0	1	0	current	48.02	6.0	85	0
Female	55.0	1	0	never	32.2	6.0	140	0
Female	22.0	0	0	not current	20.53	5.8	159	0
Female	22.0	0	0	never	27.32	4.5	159	0
Female	29.0	0	0	No Info	51.76	4.0	90	0
Male	6.0	0	0	No Info	22.6	6.1	130	0
Male	80.0	0	1	former	15.65	6.5	145	0
Female	20.0	0	0	No Info	24.03	6.1	159	0
Female	71.0	0	0	ever	25.15	4.5	85	0
Female	80.0	0	0	No Info	27.32	4.8	145	0
Male	28.0	0	0	never	32.61	4.8	100	0
Female	43.0	0	0	No Info	27.32	4.8	160	0
Female	53.0	0	0	former	36.3	5.8	126	0
Female	4.0	0	0	never	17.1	6.5	158	0
Male	75.0	0	0	never	19.9	5.0	85	0
Female	52.0	0	0	never	27.32	4.0	159	0
Male	68.0	0	0	current	19.47	4.8	160	0
Female	61.0	0	0	never	31.57	5.7	155	0
Male	29.0	0	0	current	25.41	6.1	130	1
Female	62.0	0	0	never	27.32	5.8	100	0
Male	26.0	0	0	current	22.43	6.6	160	0
Female	15.0	0	0	No Info	20.98	5.0	155	0
Male	0.16	0	0	No Info	14.35	6.5	126	0
Male	9.0	0	0	never	17.13	3.5	100	0
Female	50.0	0	0	current	24.02	6.1	100	0
Female	76.0	0	0	No Info	27.32	6.2	160	0
Female	59.0	0	0	No Info	33.26	6.1	159	0
Male	9.0	0	0	No Info	17.68	4.5	130	0
Female	27.0	0	0	never	26.25	5.7	100	0
Female	46.0	0	0	No Info	16.59	4.8	145	0
Male	6.0	0	0	No Info	20.12	5.7	160	0
Male	66.0	1	0	former	31.28	3.5	80	0
Male	77.0	1	0	never	26.32	5.8	90	0
Male	37.0	0	0	former	37.8	4.8	130	0
Female	41.0	0	0	never	37.5	3.5	80	0
Female	80.0	1	0	ever	29.08	6.2	145	0
Female	45.0	0	0	current	27.32	6.5	200	0
Male	17.0	0	0	No Info	38.64	6.2	145	0
Female	25.0	0	0	never	25.23	5.0	155	0
Male	51.0	0	0	never	38.14	6.0	100	0
Female	68.0	0	0	No Info	40.31	7.5	260	1
Female	65.0	0	0	ever	30.41	5.8	160	0
Female	19.0	0	0	No Info	22.73	6.6	159	0
Female	55.0	0	0	No Info	27.32	6.2	158	0
Female	52.0	0	0	No Info	27.32	9.0	140	1
Female	34.0	0	0	never	21.3	6.1	130	0
Female	53.0	0	0	never	45.99	6.1	145	0
Male	3.0	0	0	No Info	27.32	3.5	155	0
Female	21.0	0	0	not current	27.32	6.6	80	0
Male	26.0	0	0	never	27.32	6.6	100	0
Female	46.0	0	0	current	16.02	3.5	85	0
Female	23.0	0	0	No Info	24.56	3.5	155	0
Male	57.0	0	0	No Info	22.83	5.8	126	0
Female	64.0	0	0	former	21.04	3.5	130	0
Female	16.0	0	0	No Info	22.66	6.6	130	0
Female	43.0	0	0	never	40.02	4.8	159	0
Female	70.0	0	0	not current	33.19	7.5	126	1
Male	52.0	0	0	No Info	32.31	4.5	90	0
Male	42.0	0	0	No Info	27.32	5.7	160	0
Female	80.0	0	0	never	23.86	6.6	80	0
Male	63.0	0	0	former	27.32	4.0	126	0
Male	6.0	0	0	never	15.9	6.2	85	0
Female	69.0	0	0	former	24.22	6.2	140	0
Male	52.0	0	0	never	27.32	5.0	159	0
Male	53.0	1	0	former	22.94	6.0	126	0
Female	31.0	0	0	No Info	26.97	4.0	159	0
Male	46.0	1	0	never	30.83	4.8	200	0
Female	20.0	0	0	never	21.88	5.8	155	0
Female	27.0	0	0	never	22.4	6.6	155	0
Male	35.0	0	0	never	18.56	6.1	200	0
Male	66.0	0	0	No Info	25.97	6.0	158	0
Female	51.0	0	0	never	43.42	5.0	159	0
Male	6.0	0	0	No Info	17.11	5.8	90	0
Male	71.0	0	0	never	26.53	8.8	159	1
Female	57.0	0	0	not current	27.32	6.0	145	0
Female	4.0	0	0	never	31.53	3.5	130	0
Female	15.0	0	0	never	23.44	5.8	100	0
Female	30.0	0	0	current	28.49	6.6	200	0
Female	42.0	0	0	No Info	33.64	4.8	80	0
Female	70.0	0	0	never	26.71	4.5	159	0
Female	58.0	0	0	not current	24.3	5.0	145	0
Male	47.0	0	0	former	31.79	4.5	90	0
Female	43.0	0	0	never	21.05	4.5	90	0
Male	64.0	0	0	No Info	25.68	6.6	155	0
Male	3.0	0	0	No Info	15.7	6.0	130	0
Male	5.0	0	0	No Info	18.27	6.2	85	0
Female	47.0	0	0	No Info	27.32	4.8	126	0
Male	14.0	0	0	No Info	21.29	4.8	158	0
Male	3.0	0	0	never	17.97	6.6	90	0
Female	36.0	0	0	No Info	30.73	6.2	85	0
Male	48.0	1	0	current	36.12	6.8	140	1
Female	59.0	0	0	never	35.91	6.6	90	0
Female	79.0	1	0	former	27.32	6.5	159	1
Female	70.0	0	1	not current	26.72	5.7	90	0
Male	57.0	0	0	ever	23.9	4.5	90	0
Male	46.0	1	0	No Info	21.52	6.1	145	0
Female	39.0	0	0	ever	23.65	4.5	145	0
Male	37.0	0	0	never	37.24	7.0	126	1
Male	21.0	0	0	never	28.66	6.2	80	0
Male	43.0	0	0	No Info	27.32	4.8	200	0
Female	80.0	0	0	never	25.37	4.8	159	0
Female	4.0	0	0	No Info	14.0	5.0	160	0
Male	80.0	0	0	No Info	27.32	6.0	158	0
Male	46.0	0	0	never	22.38	6.0	80	0
Male	80.0	0	0	former	26.4	4.8	159	0
Female	19.0	0	0	No Info	27.32	6.2	145	0
Male	0.64	0	0	No Info	16.53	4.0	158	0
Female	52.0	0	0	never	22.83	6.2	145	0
Female	29.0	0	0	No Info	27.32	5.0	85	0
Female	13.0	0	0	No Info	27.32	6.5	100	0
Female	54.0	0	0	never	24.1	4.8	80	0
Male	15.0	0	0	No Info	19.15	6.6	200	0
Female	17.0	0	0	never	19.7	5.0	200	0
Female	51.0	0	0	never	23.15	6.2	200	0
Female	20.0	0	0	current	26.87	5.7	85	0
Male	1.16	0	0	No Info	15.78	6.2	140	0
Female	34.0	0	0	never	23.91	6.5	80	0
Male	29.0	0	0	No Info	36.17	4.0	100	0
Female	46.0	0	0	former	21.66	6.1	158	0
Female	59.0	1	0	former	29.93	3.5	160	0
Female	60.0	0	0	never	28.82	6.0	130	0
Male	4.0	0	0	No Info	15.64	4.8	155	0
Male	70.0	0	0	No Info	27.32	6.5	130	0
Female	80.0	0	0	never	33.2	6.6	160	0
Female	62.0	0	0	No Info	27.32	5.8	90	0
Male	75.0	1	1	ever	31.12	4.8	126	0
Male	73.0	0	0	No Info	27.32	6.6	126	0
Female	8.0	0	0	No Info	27.32	5.8	100	0
Male	36.0	0	0	not current	46.12	6.2	130	1
Male	80.0	0	0	current	22.53	6.1	155	0
Female	78.0	1	0	not current	27.32	6.2	126	0
Female	76.0	0	0	never	26.88	5.8	200	0
Female	29.0	0	0	never	27.32	4.5	145	0
Female	69.0	0	1	never	32.27	6.2	160	0
Male	6.0	0	0	No Info	18.22	3.5	155	0
Male	23.0	0	0	never	22.18	3.5	80	0
Female	18.0	0	0	No Info	19.82	6.5	140	0
Female	2.0	0	0	No Info	15.74	6.5	200	0
Male	57.0	0	0	never	32.19	6.0	80	0
Male	23.0	0	0	current	27.32	5.8	85	0
Male	58.0	0	0	not current	28.59	6.6	155	0
Female	26.0	0	0	never	33.95	4.0	130	0
Male	63.0	0	0	No Info	29.44	5.7	145	0
Male	48.0	0	0	never	28.35	4.8	200	0
Female	67.0	0	0	former	32.31	7.0	280	1
Male	39.0	0	0	current	29.2	6.1	158	0
Female	58.0	0	0	former	36.47	6.2	158	0
Female	27.0	0	0	current	22.57	6.0	145	0
Male	4.0	0	0	No Info	16.55	4.5	126	0
Male	19.0	0	0	never	21.2	4.5	160	0
Female	3.0	0	0	No Info	14.73	4.0	159	0
Male	62.0	0	0	No Info	27.32	4.8	85	0
Female	59.0	0	0	ever	41.01	6.6	80	0
Male	46.0	0	0	current	32.18	6.1	126	0
Female	53.0	0	0	never	34.3	6.6	155	0
Female	78.0	0	1	never	28.73	4.8	90	0
Male	43.0	0	0	No Info	26.27	6.0	155	0
Female	49.0	1	0	not current	36.93	8.8	155	1
Male	50.0	0	0	never	31.84	7.5	145	1
Female	67.0	0	0	ever	25.18	4.5	126	0
Female	20.0	0	0	No Info	24.55	5.7	80	0
Female	80.0	0	0	never	20.93	6.6	126	0
Male	50.0	0	0	never	27.12	5.8	80	0
Female	48.0	0	0	never	25.67	5.0	159	0
Female	31.0	0	0	never	22.95	5.7	159	0
Male	30.0	0	0	current	30.12	6.6	100	0
Male	73.0	0	0	not current	24.77	7.5	220	1
Female	59.0	0	0	never	40.59	4.0	159	0
Male	80.0	0	0	never	25.48	5.8	126	0
Male	61.0	0	0	ever	27.32	3.5	158	0
Male	8.0	0	0	No Info	16.34	3.5	145	0
Female	80.0	0	0	No Info	27.32	4.0	160	0
Female	13.0	0	0	No Info	18.48	6.2	85	0
Female	49.0	0	0	never	21.7	5.8	158	0
Male	2.0	0	0	No Info	27.32	5.7	130	0
Female	18.0	0	0	No Info	21.15	4.0	159	0
Female	3.0	0	0	No Info	20.28	3.5	159	0
Female	42.0	0	0	not current	27.32	4.8	160	0
Female	60.0	0	0	never	26.93	5.7	140	1
Female	62.0	0	0	current	24.4	6.6	200	0
Female	10.0	0	0	No Info	15.69	5.0	160	0
Male	77.0	1	0	not current	25.44	6.1	155	0
Female	42.0	1	0	current	36.8	6.1	130	0
Male	31.0	0	0	No Info	31.85	6.6	85	0
Female	30.0	0	0	No Info	32.88	4.8	155	0
Female	3.0	0	0	No Info	27.32	6.0	85	0
Female	23.0	0	0	never	24.21	3.5	140	0
Female	36.0	0	0	never	36.11	6.2	126	0
Male	43.0	0	0	never	69.37	7.5	130	1
Female	65.0	0	0	No Info	27.32	3.5	200	0
Female	46.0	1	0	current	39.17	6.6	100	0
Male	1.64	0	0	No Info	16.73	3.5	200	0
Male	75.0	0	1	not current	28.12	7.5	160	1
Female	66.0	0	0	never	37.78	6.5	130	1
Female	57.0	1	0	never	27.89	6.6	155	0
Female	23.0	0	0	never	22.55	4.0	158	0
Male	37.0	0	0	No Info	27.32	6.6	100	0
Male	3.0	0	0	No Info	19.9	4.0	85	0
Female	80.0	0	0	never	36.74	9.0	130	1
Female	27.0	0	0	never	26.46	6.6	160	0
Male	23.0	0	0	former	29.22	6.2	140	0
Male	54.0	0	0	current	26.35	6.0	159	0
Female	54.0	0	0	former	31.01	6.1	200	0
Male	0.72	0	0	No Info	14.79	3.5	140	0
Male	0.72	0	0	No Info	15.44	6.5	160	0
Female	22.0	0	0	never	23.24	6.0	140	0
Female	40.0	0	0	never	35.07	6.5	130	1
Male	19.0	0	0	never	17.1	6.2	80	0
Female	47.0	0	0	not current	25.42	4.5	158	0
Male	40.0	0	0	current	27.32	4.0	155	0
Female	60.0	0	0	never	24.65	6.6	158	0
Female	45.0	0	0	never	27.32	5.7	80	0
Female	25.0	0	0	never	22.35	6.5	85	0
Male	75.0	0	1	former	22.46	6.0	130	0
Female	69.0	0	0	No Info	28.34	6.2	140	0
Male	59.0	0	0	No Info	27.32	5.8	90	0
Male	69.0	0	1	former	24.1	6.8	126	1
Female	15.0	0	0	never	27.32	5.8	90	0
Male	13.0	0	0	No Info	19.57	6.5	80	0
Female	60.0	0	0	current	21.85	4.5	155	0
Female	11.0	0	0	No Info	20.18	6.0	130	0
Female	51.0	1	0	never	26.72	6.0	100	0
Male	10.0	0	0	not current	17.08	4.0	159	0
Female	80.0	0	0	No Info	27.32	6.2	160	0
Female	34.0	0	0	current	24.15	3.5	158	0
Male	10.0	0	0	No Info	34.52	5.8	155	0
Female	29.0	0	0	never	41.65	6.5	140	0
Female	52.0	0	0	current	22.51	5.0	145	0
Male	61.0	0	0	never	23.47	6.6	130	0
Male	45.0	0	0	No Info	27.32	5.8	158	0
Male	6.0	0	0	No Info	16.5	6.1	200	0
Female	13.0	0	0	No Info	22.39	4.8	140	0
Male	80.0	0	0	not current	27.04	6.2	80	0
Female	31.0	0	0	never	21.3	5.8	159	0
Female	27.0	0	0	never	29.3	6.1	130	0
Female	69.0	0	0	former	31.17	9.0	260	1
Male	1.88	0	0	No Info	17.64	3.5	155	0
Female	54.0	0	0	never	43.79	6.6	140	0
Female	16.0	0	0	current	20.59	6.5	145	0
Female	55.0	0	0	No Info	36.31	3.5	85	0
Male	80.0	0	0	No Info	27.32	6.5	200	0
Male	47.0	0	0	ever	48.2	5.7	100	0
Female	40.0	0	0	never	27.63	6.5	126	0
Male	19.0	0	0	never	20.8	4.0	100	0
Female	59.0	0	1	never	60.26	8.8	145	1
Male	47.0	0	0	No Info	27.32	6.1	126	0
Female	16.0	0	0	never	21.43	3.5	145	0
Female	36.0	0	0	never	39.46	5.8	100	0
Male	70.0	0	0	current	27.32	6.1	160	0
Male	14.0	0	0	never	19.52	6.5	85	0
Female	13.0	0	0	never	21.88	6.1	200	0
Female	47.0	0	0	never	27.22	6.0	145	0
Male	43.0	1	0	not current	40.86	6.6	159	1
Male	6.0	0	0	No Info	16.21	3.5	130	0
Female	20.0	0	0	No Info	27.32	4.0	158	0
Female	44.0	0	0	never	37.2	5.7	145	0
Male	43.0	0	0	never	37.16	6.0	160	0
Female	65.0	0	0	never	20.28	5.8	80	0
Female	18.0	0	0	never	33.04	3.5	145	0
Male	43.0	0	0	never	22.84	5.0	80	0
Male	5.0	0	0	never	17.3	5.0	130	0
Male	1.64	0	0	No Info	19.14	4.5	159	0
Female	38.0	0	0	never	20.24	5.8	159	0
Female	21.0	0	0	No Info	27.32	4.5	126	0
Female	29.0	0	0	never	29.98	4.8	90	0
Male	80.0	0	0	former	27.32	5.8	100	0
Male	67.0	0	0	ever	25.9	4.5	85	0
Female	7.0	0	0	No Info	27.83	6.1	159	0
Female	64.0	0	0	No Info	27.32	5.7	200	0
Female	37.0	0	0	former	33.83	3.5	100	0
Female	29.0	0	0	never	18.97	6.2	100	0
Male	25.0	0	0	never	27.32	6.5	158	0
Female	45.0	0	0	current	35.63	6.1	158	0
Female	68.0	1	0	never	24.35	6.2	85	0
Male	47.0	0	0	never	27.32	4.8	155	0
Male	59.0	0	0	No Info	27.32	4.0	85	0
Female	73.0	0	0	never	35.56	5.8	260	1
Female	20.0	0	0	never	22.32	3.5	126	0
Male	41.0	0	0	never	35.75	5.0	140	0
Female	80.0	0	0	No Info	27.32	3.5	80	0
Female	1.16	0	0	No Info	18.78	6.6	159	0
Female	39.0	0	0	not current	44.38	6.2	90	0
Male	80.0	0	0	ever	29.54	6.0	100	0
Male	31.0	0	0	never	42.57	4.5	145	0
Male	55.0	0	0	never	27.7	5.0	155	0
Female	41.0	0	0	No Info	27.32	6.1	200	0
Female	51.0	0	0	never	31.99	4.8	130	0
Male	40.0	0	0	current	25.52	4.0	158	0
Male	16.0	0	0	No Info	21.24	5.8	160	0
Male	41.0	0	0	never	28.66	5.0	126	0
Male	53.0	0	0	current	38.5	3.5	130	0
Male	52.0	0	0	never	25.34	5.8	130	0
Female	29.0	0	0	current	31.72	3.5	130	0
Female	43.0	0	0	never	29.02	6.5	200	0
Female	73.0	0	0	never	27.32	5.8	130	0
Male	46.0	0	0	never	27.32	6.6	159	1
Female	50.0	0	0	never	21.03	5.0	126	0
Male	72.0	1	1	never	28.94	6.2	160	0
Male	42.0	1	0	former	30.38	5.8	160	0
Female	42.0	0	0	never	37.3	4.8	126	0
Female	59.0	0	0	former	43.41	6.2	160	1
Male	54.0	0	0	No Info	24.89	6.1	155	0
Female	2.0	0	0	No Info	16.77	5.7	159	0
Female	0.88	0	0	No Info	10.3	5.7	100	0
Female	10.0	0	0	No Info	24.4	6.1	145	0
Female	39.0	0	0	current	34.24	3.5	126	0
Male	24.0	0	0	never	23.48	4.5	126	0
Female	18.0	0	0	not current	27.32	6.6	85	0
Male	46.0	0	0	current	27.59	6.5	160	0
Female	47.0	0	0	current	23.97	6.1	145	0
Female	6.0	0	0	No Info	15.66	6.0	140	0
Female	7.0	0	0	No Info	16.67	5.8	140	0
Female	20.0	0	0	current	28.48	6.5	155	0
Female	71.0	0	0	No Info	17.5	5.8	145	0
Female	39.0	0	0	ever	22.21	5.8	158	0
Male	1.32	0	0	No Info	16.69	4.5	140	0
Male	29.0	0	0	former	33.08	3.5	160	0
Female	80.0	0	0	never	27.32	6.0	200	1
Female	64.0	0	0	No Info	21.81	6.5	200	0
Male	26.0	0	0	No Info	25.21	4.8	160	0
Male	8.0	0	0	No Info	23.06	5.7	126	0
Female	62.0	0	0	ever	27.27	5.8	130	0
Female	53.0	0	0	ever	42.4	6.1	145	0
Female	55.0	0	0	never	35.42	6.5	140	0
Female	64.0	0	0	ever	49.27	8.2	140	1
Female	40.0	0	0	never	31.16	6.6	159	1
Male	16.0	0	0	No Info	25.94	6.5	85	0
Female	13.0	0	0	No Info	31.31	5.0	126	0
Male	24.0	0	0	No Info	27.32	5.7	100	0
Male	80.0	1	0	not current	23.46	4.8	160	0
Male	64.0	0	0	never	39.0	8.8	220	1
Male	38.0	0	0	never	23.87	6.5	158	0
Female	8.0	0	0	No Info	15.65	4.8	155	0
Female	47.0	0	0	No Info	27.32	5.7	200	0
Female	36.0	0	0	ever	29.44	6.1	155	0
Female	55.0	0	0	No Info	27.32	4.0	160	0
Female	27.0	0	0	not current	21.75	5.7	90	0
Female	18.0	0	0	No Info	27.32	4.0	85	0
Female	80.0	1	0	No Info	27.3	6.6	85	0
Female	53.0	0	0	never	27.32	5.0	85	0
Male	31.0	0	0	never	28.51	4.8	158	0
Male	52.0	0	0	No Info	27.32	5.7	140	0
Male	59.0	0	0	current	27.32	4.8	155	0
Male	45.0	0	0	never	28.72	4.8	158	0
Female	74.0	1	0	former	26.91	4.8	158	0
Female	24.0	0	0	ever	34.63	6.2	158	0
Female	55.0	0	0	never	27.32	5.0	90	0
Female	59.0	0	0	ever	24.33	6.6	145	0
Male	62.0	0	0	No Info	27.32	5.7	160	0
Female	46.0	0	0	No Info	19.03	3.5	145	0
Male	17.0	0	0	No Info	21.85	4.0	140	0
Female	64.0	0	0	never	27.32	6.0	145	0
Male	70.0	1	0	never	27.32	4.5	158	0
Female	38.0	1	0	not current	27.32	6.1	160	1
Female	4.0	0	0	No Info	15.97	5.0	80	0
Male	45.0	1	0	never	25.44	4.8	100	0
Female	7.0	0	0	No Info	27.32	3.5	130	0
Male	20.0	0	0	No Info	25.04	6.1	200	0
Female	25.0	0	0	current	18.1	3.5	159	0
Male	18.0	0	0	never	23.33	5.7	90	0
Male	30.0	0	0	No Info	28.99	5.7	126	0
Male	41.0	0	0	No Info	25.05	4.0	140	0
Male	75.0	0	0	never	22.43	7.0	160	1
Male	38.0	0	0	No Info	27.32	3.5	158	0
Female	76.0	0	0	No Info	27.32	6.1	145	0
Female	55.0	0	0	No Info	27.32	4.0	80	0
Male	80.0	0	0	never	22.96	6.0	80	0
Female	80.0	1	1	former	24.1	6.2	155	0
Female	33.0	0	0	never	23.97	4.0	159	0
Female	72.0	0	0	No Info	27.32	4.8	130	0
Male	39.0	0	0	never	29.26	6.0	145	0
Female	70.0	0	0	not current	24.7	6.6	145	0
Male	62.0	0	0	not current	32.19	5.8	300	1
Female	22.0	0	0	current	31.59	6.1	80	0
Female	60.0	0	0	never	30.58	4.8	80	0
Male	28.0	0	0	No Info	27.32	5.0	80	0
Female	51.0	1	0	former	22.31	6.2	85	0
Female	28.0	1	0	never	20.09	6.6	200	1
Female	45.0	0	0	current	27.32	4.5	158	0
Male	4.0	0	0	No Info	27.32	6.5	200	0
Male	19.0	0	0	never	42.0	3.5	80	0
Female	57.0	0	0	No Info	30.49	6.0	160	0
Female	30.0	0	0	former	26.2	6.6	160	0
Male	42.0	0	0	current	29.95	4.5	145	0
Male	9.0	0	0	never	16.5	4.8	100	0
Female	27.0	0	0	No Info	27.32	4.8	85	0
Male	59.0	1	0	ever	25.94	9.0	140	1
Female	3.0	0	0	No Info	27.32	3.5	100	0
Female	24.0	0	0	No Info	27.32	5.0	159	0
Female	66.0	0	0	former	37.2	5.7	159	1
Male	15.0	0	0	never	25.39	3.5	145	0
Female	21.0	0	0	ever	27.32	3.5	160	0
Female	23.0	0	0	never	27.32	6.0	140	0
Male	5.0	0	0	No Info	16.92	5.0	126	0
Female	28.0	0	0	never	20.95	6.2	80	0
Male	10.0	0	0	No Info	30.68	6.5	126	0
Female	39.0	0	0	No Info	27.99	3.5	200	0
Female	75.0	0	0	former	27.32	3.5	126	0
Female	38.0	0	0	No Info	49.23	5.7	160	0
Male	65.0	0	0	former	33.7	6.2	159	0
Female	41.0	0	0	never	34.17	4.8	159	0
Female	39.0	0	0	never	27.52	6.1	159	0
Female	42.0	0	0	No Info	36.58	6.0	100	0
Female	3.0	0	0	No Info	17.25	6.0	126	0
Female	39.0	0	0	never	27.73	8.8	145	1
Female	51.0	0	0	former	27.32	6.1	158	0
Female	28.0	0	0	No Info	27.32	6.2	100	0
Female	3.0	0	0	No Info	17.46	5.7	145	0
Female	51.0	0	0	never	42.54	6.5	158	0
Female	5.0	0	0	No Info	18.78	3.5	85	0
Female	77.0	0	0	former	23.5	4.5	158	0
Female	41.0	0	0	never	21.33	4.8	85	0
Female	25.0	0	0	not current	35.1	6.5	90	0
Female	62.0	0	0	never	26.46	6.2	85	0
Female	30.0	0	0	No Info	27.32	4.8	80	0
Female	4.0	0	0	never	21.72	6.6	90	0
Female	2.0	0	0	never	27.32	3.5	155	0
Female	48.0	0	0	never	22.29	4.0	158	0
Male	0.8	0	0	No Info	31.88	4.0	200	0
Female	34.0	0	0	never	30.84	6.1	130	0
Female	27.0	0	0	never	19.34	6.6	85	0
Female	54.0	1	0	current	28.42	4.8	80	0
Female	30.0	0	0	No Info	27.32	4.5	80	0
Female	55.0	0	0	former	27.32	5.7	126	0
Female	41.0	0	0	not current	27.32	4.0	145	0
Female	3.0	0	0	No Info	16.67	4.8	130	0
Female	30.0	0	0	never	25.63	5.7	160	0
Female	72.0	0	0	former	27.39	3.5	85	0
Male	56.0	0	0	No Info	24.11	6.2	130	0
Male	80.0	0	1	former	32.95	6.0	130	1
Female	25.0	0	0	never	27.32	6.1	85	0
Female	49.0	0	0	current	24.46	5.0	140	0
Male	58.0	0	0	ever	19.46	9.0	130	1
Female	78.0	0	0	never	25.97	5.7	159	0
Female	32.0	0	0	never	25.15	6.5	155	0
Female	57.0	0	0	former	20.4	4.5	160	0
Male	14.0	0	0	No Info	15.62	6.1	155	0
Male	21.0	0	0	No Info	26.12	5.0	85	0
Male	1.24	0	0	never	18.42	4.0	126	0
Male	12.0	0	0	No Info	18.51	5.7	155	0
Female	21.0	0	0	No Info	27.32	4.8	80	0
Female	75.0	0	0	never	33.45	5.0	80	0
Female	31.0	0	0	not current	25.46	4.5	80	0
Female	25.0	0	0	No Info	27.32	5.7	80	0
Female	57.0	0	0	ever	18.48	4.5	155	0
Female	2.0	0	0	No Info	14.7	4.0	80	0
Male	51.0	0	0	No Info	27.32	5.8	126	0
Male	20.0	0	0	former	20.3	6.6	158	0
Female	29.0	0	0	current	37.13	3.5	140	0
Female	38.0	0	0	No Info	27.32	5.8	126	0
Male	0.16	0	0	No Info	11.16	5.8	85	0
Male	69.0	1	0	never	44.5	6.2	145	0
Female	38.0	0	0	No Info	27.32	5.7	100	0
Female	51.0	0	0	never	27.32	5.0	160	0
Female	5.0	0	0	never	16.22	4.5	85	0
Male	67.0	0	0	not current	30.21	5.8	145	0
Male	39.0	0	0	current	27.04	6.1	140	0
Male	47.0	0	0	never	30.09	4.8	90	0
Female	15.0	0	0	No Info	22.04	4.0	200	0
Male	38.0	0	0	never	33.72	5.0	200	0
Female	24.0	0	0	ever	26.04	6.1	90	0
Female	46.0	0	0	current	23.47	5.0	100	0
Male	57.0	0	0	not current	23.48	4.5	130	0
Female	44.0	0	0	never	27.32	6.2	158	0
Female	39.0	0	0	never	27.32	4.5	200	0
Female	31.0	0	0	No Info	33.16	5.0	80	0
Male	14.0	0	0	No Info	20.67	6.0	200	0
Female	60.0	0	0	not current	27.32	4.0	130	0
Female	31.0	0	0	never	22.66	4.0	126	0
Female	80.0	0	0	never	20.93	5.0	90	0
Female	51.0	0	0	never	34.54	6.5	160	0
Female	16.0	0	0	never	36.61	6.2	80	0
Male	12.0	0	0	No Info	27.32	6.5	126	0
Female	40.0	0	0	not current	28.96	6.0	90	0
Female	62.0	0	0	never	26.6	6.1	160	0
Male	58.0	0	0	not current	25.23	4.0	85	0
Male	66.0	0	0	No Info	27.32	5.7	80	0
Male	26.0	0	0	No Info	20.16	6.0	200	0
Female	22.0	0	0	ever	22.65	4.8	159	0
Male	3.0	0	0	No Info	18.0	4.5	140	0
Female	26.0	0	0	No Info	18.75	5.8	130	0
Male	49.0	0	0	not current	27.32	5.8	200	0
Male	3.0	0	0	No Info	16.28	4.0	90	0
Female	57.0	1	0	never	23.29	5.8	145	0
Female	58.0	0	0	never	26.12	4.8	140	0
Female	70.0	1	0	No Info	34.02	4.5	158	0
Female	37.0	0	0	never	24.96	6.2	158	0
Male	26.0	0	0	never	37.9	6.1	130	0
Male	30.0	0	0	No Info	40.0	4.8	90	0
Female	70.0	0	0	never	19.82	6.1	200	0
Female	47.0	0	0	never	25.76	4.0	200	0
Female	20.0	0	0	never	27.32	5.7	126	0
Male	80.0	0	0	not current	22.94	6.6	145	0
Male	5.0	0	0	No Info	19.22	5.8	159	0
Female	34.0	0	0	current	27.32	4.5	155	0
Female	56.0	0	0	No Info	27.32	6.1	200	0
Female	52.0	0	0	No Info	19.47	6.1	100	0
Female	59.0	1	0	not current	29.28	3.5	158	0
Female	76.0	0	0	never	29.79	6.0	90	0
Male	42.0	0	0	current	26.47	6.2	159	0
Male	1.88	0	0	never	19.97	5.0	126	0
Male	55.0	1	0	not current	28.19	5.8	100	0
Female	35.0	0	0	former	36.87	6.6	85	0
Male	10.0	0	0	No Info	27.32	4.8	155	0
Female	73.0	0	0	No Info	37.83	6.6	85	0
Female	59.0	1	0	not current	20.51	5.8	145	0
Male	36.0	0	0	never	36.4	4.8	126	0
Female	48.0	0	0	never	27.32	3.5	200	0
Female	75.0	1	0	No Info	27.32	6.6	240	1
Female	53.0	0	0	current	27.02	6.6	159	0
Female	62.0	1	0	not current	27.32	6.1	130	0
Male	27.0	0	0	No Info	27.32	4.0	200	0
Male	71.0	0	0	not current	25.95	4.5	155	0
Female	63.0	0	0	current	37.53	4.8	90	0
Female	54.0	0	0	current	27.32	6.5	160	0
Female	20.0	0	0	former	33.56	6.5	85	0
Female	48.0	0	0	ever	31.25	6.2	240	1
Male	10.0	0	0	No Info	19.47	5.7	159	0
Female	49.0	0	0	never	27.0	4.5	126	0
Male	27.0	1	0	never	36.01	3.5	159	0
Female	68.0	0	0	former	27.98	6.0	159	0
Female	80.0	0	0	No Info	27.32	8.8	159	1
Female	36.0	0	0	never	32.44	5.8	140	0
Female	59.0	0	0	never	22.36	6.2	158	0
Female	38.0	0	0	former	29.64	6.0	85	0
Female	34.0	0	0	ever	26.15	6.0	126	0
Male	53.0	0	0	never	27.32	5.0	80	0
Female	48.0	0	0	former	29.15	6.2	80	0
Male	14.0	0	0	No Info	21.85	5.7	159	0
Male	47.0	0	0	No Info	27.32	6.0	200	0
Male	28.0	0	0	No Info	27.32	6.6	80	0
Female	44.0	0	0	No Info	27.32	5.8	159	1
Male	42.0	0	0	current	27.32	6.5	130	0
Male	65.0	0	0	not current	34.13	6.0	126	0
Female	80.0	0	0	never	27.32	6.2	140	0
Male	44.0	0	0	never	27.32	5.8	90	0
Female	26.0	0	0	No Info	27.32	5.8	200	0
Male	75.0	0	0	current	24.92	6.2	126	0
Male	80.0	0	0	No Info	27.32	6.0	130	0
Female	31.0	0	0	never	27.32	6.0	158	0
Female	62.0	0	1	never	42.48	5.8	159	0
Male	34.0	0	0	former	25.76	5.8	126	0
Female	53.0	0	0	ever	35.83	5.0	85	0
Male	67.0	1	0	No Info	26.47	6.0	85	0
Female	33.0	0	0	never	22.14	3.5	130	0
Female	64.0	0	0	No Info	31.68	5.8	159	0
Female	47.0	0	0	No Info	24.71	4.8	130	0
Male	51.0	0	0	ever	22.4	6.5	200	0
Female	53.0	0	0	never	27.32	6.6	155	1
Male	62.0	0	0	ever	24.46	4.0	140	0
Female	71.0	0	0	never	38.36	4.5	200	0
Male	53.0	0	0	former	39.9	8.8	126	1
Male	65.0	0	1	former	30.41	4.8	158	0
Female	42.0	0	0	never	23.5	6.2	80	0
Female	12.0	0	0	No Info	21.91	5.7	155	0
Male	77.0	0	0	No Info	27.32	6.1	200	0
Female	16.0	0	0	not current	22.13	6.6	90	0
Female	71.0	0	0	former	22.46	4.8	90	0
Female	10.0	0	0	No Info	13.95	4.0	158	0
Female	63.0	0	0	never	21.13	6.0	126	0
Male	4.0	0	0	No Info	15.24	5.8	90	0
Female	63.0	0	0	never	27.32	3.5	160	0
Male	49.0	0	0	never	27.32	6.5	300	1
Female	80.0	0	1	never	15.06	6.6	140	0
Male	5.0	0	0	never	16.87	6.5	85	0
Male	9.0	0	0	No Info	15.33	6.0	155	0
Male	3.0	0	0	No Info	16.7	5.0	85	0
Female	53.0	0	0	never	27.32	6.1	90	0
Female	33.0	0	0	never	28.87	6.6	85	0
Female	6.0	0	0	No Info	23.86	5.7	158	0
Female	67.0	0	0	never	27.32	5.8	280	1
Male	40.0	0	0	No Info	33.14	4.8	155	0
Male	35.0	0	0	never	25.76	5.0	158	0
Male	74.0	0	0	No Info	27.32	6.2	85	0
Male	15.0	0	0	No Info	20.88	3.5	90	0
Male	80.0	0	1	former	25.7	4.5	130	0
Female	44.0	0	0	former	17.07	6.1	160	0
Male	80.0	0	0	former	23.48	5.7	100	0
Male	23.0	0	0	No Info	27.32	3.5	140	0
Male	55.0	0	0	never	27.32	6.0	90	0
Female	34.0	0	0	No Info	28.49	3.5	130	0
Male	4.0	0	0	No Info	18.23	6.1	100	0
Female	12.0	0	0	never	20.78	6.5	130	0
Male	53.0	0	0	current	28.75	5.0	85	0
Female	50.0	0	0	never	26.39	6.6	158	0
Male	49.0	0	0	No Info	28.6	4.5	130	0
Male	8.0	0	0	No Info	29.35	5.7	80	0
Female	16.0	0	0	never	24.38	4.8	90	0
Female	80.0	0	0	never	25.04	6.5	100	0
Female	34.0	0	0	current	21.6	5.7	130	0
Male	49.0	0	0	never	27.6	6.1	85	0
Female	80.0	1	0	never	23.28	3.5	155	0
Male	39.0	0	0	No Info	27.32	4.8	130	0
Male	46.0	0	0	No Info	34.03	6.0	155	0
Male	33.0	0	0	current	27.12	4.0	85	0
Male	50.0	0	0	former	25.84	6.6	80	0
Female	60.0	0	0	current	29.92	6.0	140	0
Male	32.0	0	0	current	26.97	6.6	85	0
Male	16.0	0	0	never	18.49	5.7	200	0
Male	4.0	0	0	No Info	18.02	4.5	130	0
Female	44.0	1	0	former	36.8	6.5	126	1
Female	7.0	0	0	No Info	27.32	5.0	200	0
Female	13.0	0	0	No Info	17.53	6.6	200	0
Female	76.0	0	0	No Info	40.37	5.8	100	0
Male	71.0	0	0	never	25.77	6.1	200	0
Female	51.0	0	0	never	31.94	5.7	155	0
Female	22.0	0	0	No Info	27.32	4.0	80	0
Male	46.0	0	0	No Info	32.84	6.5	158	0
Male	43.0	0	0	No Info	27.32	5.7	145	0
Female	44.0	0	1	never	54.12	3.5	140	0
Female	11.0	0	0	No Info	27.32	5.0	155	0
Male	7.0	0	0	No Info	27.32	4.8	158	0
Female	75.0	1	0	never	22.64	4.0	130	0
Female	22.0	0	0	ever	20.94	4.0	200	0
Male	80.0	0	0	never	24.27	5.7	158	0
Female	9.0	0	0	No Info	27.32	4.0	159	0
Male	60.0	0	0	never	33.63	5.7	155	0
Male	12.0	0	0	never	17.37	4.8	158	0
Female	65.0	0	0	No Info	26.56	5.7	158	0
Female	80.0	0	1	never	16.3	6.2	140	0
Female	19.0	0	0	never	30.45	4.8	130	0
Male	62.0	0	0	never	29.26	5.0	200	0
Female	44.0	0	0	No Info	46.07	5.0	145	0
Male	21.0	0	0	never	31.44	6.2	85	0
Male	45.0	0	1	current	38.25	6.1	140	0
Female	43.0	0	0	never	27.32	6.6	130	1
Female	18.0	0	0	never	30.28	3.5	90	0
Male	47.0	0	0	never	30.54	4.5	160	0
Male	18.0	0	0	never	21.9	6.2	80	0
Male	12.0	0	0	No Info	16.36	6.0	85	0
Female	13.0	0	0	No Info	24.66	6.1	100	0
Female	38.0	0	0	never	34.42	8.2	280	1
Male	61.0	0	0	never	30.83	5.0	126	0
Male	7.0	0	0	No Info	18.16	4.0	126	0
Male	53.0	0	0	former	27.32	6.1	158	0
Male	60.0	1	0	never	36.96	3.5	160	0
Female	59.0	0	0	not current	31.34	6.0	130	0
Male	3.0	0	0	No Info	17.28	5.8	145	0
Male	66.0	0	0	never	29.01	4.0	85	0
Female	80.0	0	0	not current	24.5	5.8	126	0
Female	70.0	1	0	never	27.02	3.5	90	0
Male	59.0	0	1	never	27.32	3.5	160	0
Male	80.0	0	0	former	26.49	5.8	80	0
Female	43.0	0	0	never	24.44	6.6	140	0
Male	9.0	0	0	No Info	27.32	5.0	158	0
Female	48.0	0	0	current	25.15	6.0	85	0
Female	29.0	0	0	never	22.46	6.0	80	0
Male	51.0	0	0	No Info	27.32	6.2	126	0
Female	62.0	1	1	former	44.23	8.2	145	1
Male	20.0	0	0	not current	22.04	6.5	126	0
Female	5.0	0	0	No Info	15.7	5.7	155	0
Female	36.0	0	0	current	26.15	3.5	85	0
Male	62.0	0	0	never	26.06	4.0	160	0
Male	47.0	0	0	No Info	32.12	6.2	126	1
Male	73.0	0	0	No Info	24.69	6.6	90	0
Female	66.0	0	0	No Info	27.32	4.0	126	0
Female	46.0	0	0	current	37.24	5.7	85	0
Female	20.0	0	0	not current	21.35	3.5	100	0
Male	14.0	0	0	No Info	18.93	6.1	80	0
Female	28.0	0	0	never	26.17	6.6	145	0
Male	80.0	0	0	No Info	19.76	4.5	145	0
Male	18.0	0	0	No Info	38.95	4.5	130	0
Male	5.0	0	0	No Info	27.32	5.8	159	0
Male	4.0	0	0	No Info	18.56	4.0	130	0
Male	28.0	0	0	never	27.32	3.5	80	0
Female	50.0	0	0	never	33.58	6.2	126	0
Male	2.0	0	0	No Info	19.69	3.5	160	0
Male	66.0	0	1	current	20.91	4.0	90	0
Female	27.0	0	0	never	27.32	4.8	158	0
Female	49.0	0	0	ever	27.32	6.1	80	0
Male	38.0	0	0	current	24.2	5.7	300	1
Female	49.0	0	0	No Info	31.57	6.0	159	0
Female	69.0	0	0	No Info	31.76	6.5	160	0
Female	61.0	0	1	current	27.19	3.5	100	0
Female	80.0	0	0	No Info	22.3	6.6	200	0
Female	19.0	0	0	No Info	25.31	5.7	100	0
Male	19.0	0	0	No Info	37.4	5.7	145	0
Female	55.0	0	0	current	27.32	4.5	130	0
Male	45.0	0	0	No Info	27.32	5.0	80	0
Female	48.0	0	0	No Info	27.32	6.1	100	0
Female	35.0	0	0	never	23.0	6.6	85	0
Female	26.0	0	0	never	19.51	4.8	158	0
Female	65.0	0	0	former	24.9	5.8	80	0
Female	14.0	0	0	No Info	27.32	3.5	145	0
Male	69.0	0	0	No Info	27.32	6.1	80	0
Female	24.0	0	0	former	20.47	4.8	100	0
Female	13.0	0	0	No Info	27.32	3.5	130	0
Male	71.0	0	0	No Info	37.5	6.0	140	0
Female	75.0	0	0	never	21.3	6.0	158	0
Male	5.0	0	0	No Info	17.58	5.8	90	0
Female	35.0	0	0	never	27.34	6.5	145	0
Female	7.0	0	0	No Info	27.32	4.5	145	0
Female	24.0	0	0	never	21.79	6.2	140	0
Female	80.0	0	0	never	27.32	4.5	90	0
Female	25.0	0	0	never	22.84	4.0	145	0
Female	26.0	0	0	No Info	22.31	6.0	158	0
Male	42.0	0	0	never	27.32	6.0	160	0
Male	54.0	0	0	former	23.1	5.8	90	0
Male	75.0	0	0	former	30.65	4.0	155	0
Female	63.0	0	0	never	31.82	4.0	160	0
Male	72.0	0	0	not current	20.04	6.2	90	0
Female	52.0	0	0	never	34.0	6.0	160	0
Female	38.0	1	0	No Info	31.46	6.0	90	0
Female	22.0	0	0	No Info	25.06	5.0	140	0
Male	49.0	0	0	No Info	27.32	6.6	140	0
Female	23.0	0	0	current	24.37	6.0	140	0
Male	3.0	0	0	No Info	14.31	6.6	80	0
Female	41.0	0	0	No Info	39.45	6.1	90	0
Female	53.0	1	0	never	41.76	6.8	300	1
Female	28.0	0	0	No Info	27.32	6.2	126	0
Female	58.0	0	0	current	27.32	6.5	158	0
Female	36.0	1	0	never	40.81	3.5	145	0
Female	28.0	0	0	never	23.04	4.0	200	0
Female	33.0	0	0	never	24.76	4.0	160	0
Male	61.0	0	0	No Info	26.46	4.0	140	0
Male	1.64	0	0	No Info	13.12	5.7	155	0
Male	36.0	0	0	never	25.94	6.6	145	0
Male	13.0	0	0	No Info	11.85	5.7	158	0
Female	17.0	0	0	never	28.15	6.0	100	0
Male	50.0	0	0	never	49.0	5.0	145	0
Male	28.0	0	0	No Info	25.54	6.6	140	0
Male	58.0	0	0	current	28.4	4.8	160	0
Female	45.0	0	0	never	34.09	5.7	90	0
Male	60.0	0	0	not current	31.79	6.0	85	0
Male	56.0	0	0	former	34.57	4.0	158	0
Female	43.0	0	0	never	36.31	4.8	85	0
Female	8.0	0	0	No Info	27.32	4.0	130	0
Male	31.0	0	0	ever	22.9	6.2	155	0
Female	53.0	0	0	never	31.4	5.7	85	0
Female	35.0	0	0	ever	31.56	6.2	160	0
Male	23.0	0	0	No Info	31.59	5.8	159	0
Female	71.0	0	0	not current	37.07	5.7	200	0
Female	10.0	0	0	No Info	17.86	6.1	90	0
Male	31.0	0	0	never	27.01	5.0	145	0
Female	35.0	0	0	never	27.32	4.8	130	0
Female	24.0	0	0	No Info	27.32	5.0	80	0
Female	40.0	0	0	No Info	31.53	6.1	158	0
Female	57.0	0	0	No Info	20.28	5.0	130	0
Female	47.0	1	0	never	36.03	5.7	80	0
Female	36.0	0	0	never	27.7	6.5	200	0
Male	21.0	0	0	No Info	30.45	4.8	90	0
Female	27.0	0	0	never	28.45	6.6	200	0
Male	80.0	0	0	No Info	27.32	6.6	159	0
Female	24.0	0	0	not current	27.32	4.0	130	0
Male	1.24	0	0	No Info	16.6	4.8	159	0
Female	72.0	0	0	former	32.89	5.7	200	0
Female	38.0	0	0	never	27.32	6.1	130	0
Male	59.0	1	0	never	23.55	5.7	300	1
Male	80.0	0	1	former	27.32	4.0	130	0
Female	39.0	0	0	never	21.06	4.5	100	0
Female	55.0	0	0	No Info	27.32	6.0	159	0
Male	76.0	0	1	former	34.8	4.0	145	0
Male	5.0	0	0	No Info	15.28	6.0	159	0
Male	38.0	0	0	current	27.4	4.8	140	0
Male	46.0	0	0	current	25.98	4.5	160	0
Female	34.0	0	0	ever	20.98	5.0	160	0
Male	23.0	0	0	never	27.32	6.1	85	0
Female	78.0	1	0	ever	32.92	7.5	126	1
Male	13.0	0	0	never	15.45	5.0	160	0
Male	74.0	0	0	No Info	33.14	6.5	200	1
Female	29.0	0	0	former	10.77	5.7	140	0
Female	62.0	1	1	never	43.16	8.8	280	1
Female	20.0	0	0	No Info	27.32	5.7	100	0
Male	79.0	0	1	No Info	27.32	5.8	140	0
Female	28.0	0	0	current	27.32	6.2	140	0
Male	67.0	0	0	ever	38.0	6.2	200	1
Male	25.0	0	0	No Info	31.08	6.2	160	0
Female	54.0	1	0	never	22.48	9.0	126	1
Female	65.0	0	0	No Info	29.63	6.1	140	0
Male	5.0	0	0	No Info	16.24	6.6	155	0
Female	43.0	0	0	not current	25.84	4.0	155	0
Male	20.0	0	0	never	18.75	6.6	100	0
Male	50.0	0	0	former	32.26	4.0	155	0
Male	56.0	0	0	No Info	41.14	6.5	200	0
Male	62.0	0	0	No Info	18.3	6.1	140	0
Male	67.0	1	1	former	35.44	4.8	126	0
Female	48.0	0	0	No Info	20.76	3.5	159	0
Female	24.0	0	0	ever	27.32	6.2	155	0
Female	72.0	0	0	never	17.84	5.7	200	0
Female	56.0	0	0	former	23.32	3.5	90	0
Female	2.0	0	0	No Info	21.4	6.0	158	0
Male	36.0	0	0	never	27.32	5.8	85	0
Male	29.0	0	0	ever	27.32	4.8	159	0
Female	9.0	0	0	No Info	27.32	6.2	130	0
Male	49.0	0	0	No Info	26.32	6.6	126	1
Female	33.0	0	0	never	22.71	3.5	130	0
Female	14.0	0	0	No Info	21.63	5.8	160	0
Male	10.0	0	0	No Info	27.32	6.2	160	0
Female	45.0	0	0	former	27.32	5.8	158	0
Female	60.0	0	0	former	23.88	6.5	200	0
Female	25.0	0	0	not current	27.43	4.5	158	0
Male	16.0	0	0	never	34.09	6.5	145	0
Male	78.0	1	0	never	27.77	6.1	126	0
Male	63.0	0	0	never	43.75	6.8	220	1
Female	60.0	0	0	former	25.2	6.6	130	0
Female	49.0	1	0	No Info	27.32	6.1	90	0
Male	50.0	1	0	not current	25.49	6.1	260	1
Female	80.0	0	0	not current	27.32	6.6	126	0
Female	74.0	0	0	former	40.5	3.5	160	0
Female	34.0	0	0	No Info	27.32	5.0	155	0
Female	69.0	0	0	No Info	27.32	6.5	160	0
Female	16.0	0	0	never	28.07	6.5	140	0
Male	9.0	0	0	never	15.86	6.6	145	0
Female	63.0	1	0	No Info	25.3	4.0	155	0
Female	13.0	0	0	never	24.06	6.6	85	0
Female	49.0	0	0	never	24.67	4.0	130	0
Male	63.0	0	0	current	32.57	6.0	140	0
Female	49.0	0	0	never	27.32	5.7	159	0
Male	49.0	0	1	current	27.94	5.7	160	0
Male	55.0	0	0	No Info	27.32	6.1	140	0
Male	17.0	0	0	No Info	27.32	5.7	200	0
Female	71.0	1	0	No Info	42.44	6.8	220	1
Female	19.0	0	0	never	17.64	6.5	145	0
Male	24.0	0	0	never	25.95	5.0	155	0
Female	52.0	1	0	No Info	38.81	4.5	200	0
Male	1.0	0	0	No Info	19.52	4.5	160	0
Male	37.0	0	0	No Info	30.2	4.8	130	0
Female	7.0	0	0	No Info	27.34	6.6	90	0
Male	21.0	0	0	current	32.0	6.6	159	0
Male	79.0	0	0	former	29.29	3.5	85	0
Female	46.0	0	0	No Info	27.32	6.2	160	0
Female	41.0	0	0	not current	27.0	5.0	200	0
Female	11.0	0	0	No Info	27.32	3.5	159	0
Male	31.0	0	0	No Info	29.6	4.8	158	0
Female	70.0	0	0	former	35.15	6.0	200	1
Female	24.0	0	0	never	26.21	6.5	85	0
Male	6.0	0	0	No Info	27.32	4.8	90	0
Female	13.0	0	0	No Info	18.38	4.5	140	0
Female	35.0	0	0	never	27.32	5.8	159	0
Male	40.0	1	0	former	26.42	6.1	90	0
Female	73.0	1	0	former	33.6	3.5	126	0
Male	39.0	0	0	never	31.7	4.8	90	0
Female	12.0	0	0	No Info	24.89	6.1	140	0
Male	23.0	0	0	No Info	26.97	3.5	130	0
Female	35.0	0	0	former	27.32	6.6	90	0
Female	80.0	1	0	No Info	32.32	8.2	159	1
Male	24.0	0	0	never	19.87	6.5	159	0
Female	63.0	0	0	never	34.15	7.5	240	1
Male	47.0	0	0	never	25.8	6.6	145	0
Male	53.0	0	1	former	22.46	3.5	126	0
Male	65.0	0	0	current	23.33	3.5	160	0
Female	18.0	0	0	never	26.29	5.0	85	0
Female	51.0	0	0	ever	33.41	5.0	160	0
Female	57.0	0	0	former	20.66	5.7	155	0
Male	65.0	1	0	former	22.06	9.0	300	1
Female	70.0	0	0	No Info	27.32	6.5	100	0
Male	30.0	1	0	former	57.17	5.8	300	1
Male	52.0	0	0	former	27.32	6.6	140	0
Female	29.0	0	0	never	29.28	6.2	80	0
Male	43.0	0	0	never	27.32	6.2	90	0
Female	39.0	0	0	never	30.0	6.6	200	0
Female	27.0	0	0	never	23.37	4.8	130	0
Male	80.0	0	0	never	29.64	4.0	140	0
Female	52.0	0	0	No Info	27.32	4.5	159	0
Female	25.0	0	0	ever	31.61	6.5	130	0
Female	55.0	0	0	current	22.76	4.8	80	0
Female	42.0	0	0	current	24.38	6.2	200	0
Male	51.0	1	0	never	45.7	9.0	159	1
Male	65.0	0	0	never	28.94	5.0	160	0
Male	50.0	0	0	never	27.32	6.1	145	0
Female	46.0	0	0	current	19.81	5.7	160	0
Female	63.0	0	0	never	19.46	4.0	160	0
Male	76.0	0	0	former	27.76	6.5	158	0
Male	20.0	0	0	former	21.79	6.2	200	0
Male	40.0	0	0	never	37.72	4.8	130	0
Female	20.0	0	0	ever	40.01	4.0	90	0
Male	35.0	0	0	never	45.03	6.1	200	0
Female	17.0	0	0	never	23.95	3.5	159	0
Male	56.0	0	0	former	39.2	6.1	126	0
Female	38.0	0	0	No Info	27.32	4.5	130	0
Female	40.0	0	0	never	44.24	6.2	140	0
Male	11.0	0	0	No Info	19.69	6.6	85	0
Male	4.0	0	0	No Info	15.43	6.2	100	0
Male	80.0	0	0	No Info	27.32	5.7	159	0
Male	52.0	1	0	No Info	27.32	8.8	200	1
Female	51.0	0	0	former	25.76	6.0	155	0
Male	5.0	0	0	not current	27.32	4.5	158	0
Male	39.0	0	0	current	27.32	6.5	145	0
Female	47.0	0	0	No Info	22.61	6.6	90	0
Female	33.0	0	0	current	21.78	5.0	90	0
Male	31.0	0	0	current	48.61	6.6	160	0
Male	20.0	0	0	current	23.32	3.5	126	0
Female	49.0	0	0	current	27.45	7.0	155	1
Female	19.0	0	0	No Info	29.95	6.0	159	0
Female	51.0	0	1	No Info	40.39	6.0	155	0
Female	54.0	0	0	current	27.32	4.5	100	0
Female	78.0	0	1	former	20.98	5.8	160	0
Female	29.0	0	0	never	25.68	5.8	100	0
Male	33.0	0	0	No Info	31.0	6.0	145	0
Female	46.0	0	0	No Info	23.56	6.5	158	0
Female	38.0	0	0	never	23.43	5.0	130	0
Female	30.0	0	0	No Info	27.32	5.7	85	0
Female	80.0	0	0	never	23.8	6.5	158	0
Female	68.0	0	0	former	27.32	4.0	145	0
Female	48.0	0	0	No Info	27.32	6.6	145	0
Male	14.0	0	0	never	23.9	4.0	140	0
Male	79.0	0	0	No Info	27.32	4.0	200	0
Female	26.0	0	0	No Info	27.32	5.8	130	0
Female	32.0	0	0	No Info	40.77	6.0	80	0
Female	45.0	0	0	not current	37.02	6.1	130	0
Female	76.0	0	1	former	25.68	9.0	260	1
Female	56.0	1	0	former	27.92	6.2	85	0
Female	12.0	0	0	not current	17.09	5.0	130	0
Female	67.0	1	1	current	28.52	6.5	200	1
Female	77.0	0	0	never	32.9	6.8	126	1
Female	47.0	0	0	ever	28.35	6.2	90	0
Female	59.0	0	0	current	25.19	6.6	80	0
Female	37.0	0	0	No Info	27.32	6.1	80	0
Male	29.0	0	0	never	50.36	6.0	155	0
Female	70.0	0	0	No Info	38.75	6.8	159	1
Male	24.0	0	0	never	22.36	5.8	140	0
Male	80.0	0	0	No Info	27.32	4.0	159	0
Male	37.0	1	0	never	30.23	6.1	158	0
Female	60.0	0	0	not current	27.32	6.6	159	0
Female	32.0	0	0	not current	27.32	6.5	140	0
Female	52.0	0	0	No Info	30.84	6.1	100	0
Female	28.0	0	0	current	24.41	3.5	145	0
Male	39.0	0	0	No Info	38.42	4.5	158	0
Female	32.0	0	0	never	26.83	6.6	155	0
Female	25.0	0	0	former	25.77	5.0	130	0
Female	67.0	0	0	No Info	23.12	5.8	126	0
Female	4.0	0	0	No Info	17.86	5.7	145	0
Male	46.0	0	0	No Info	31.12	6.2	100	0
Female	24.0	0	0	No Info	27.32	5.0	158	0
Female	23.0	0	0	No Info	22.66	4.8	140	0
Male	44.0	0	0	No Info	27.32	5.0	160	0
Male	20.0	1	0	never	27.32	4.5	90	0
Male	44.0	0	0	former	36.73	5.8	140	0
Male	52.0	0	0	former	38.66	6.1	158	0
Female	34.0	0	0	current	26.78	6.1	126	0
Female	80.0	0	0	former	27.32	4.8	130	0
Female	54.0	0	0	never	21.85	3.5	159	0
Female	30.0	0	0	No Info	23.63	4.0	200	0
Male	37.0	0	0	No Info	25.8	5.7	90	0
Female	60.0	0	0	No Info	23.29	5.8	100	0
Male	1.8	0	0	No Info	18.84	6.2	126	0
Female	57.0	1	0	never	31.88	5.8	155	0
Female	77.0	0	0	never	19.8	5.7	155	0
Female	44.0	0	0	not current	27.32	3.5	200	0
Male	61.0	0	0	not current	27.89	5.7	80	0
Male	55.0	0	0	never	24.27	6.2	200	0
Female	7.0	0	0	No Info	15.36	5.0	140	0
Female	29.0	0	0	current	20.2	3.5	90	0
Female	4.0	0	0	No Info	15.43	6.1	145	0
Female	5.0	0	0	No Info	13.02	5.8	100	0
Male	69.0	0	0	never	33.51	6.0	155	0
Female	80.0	0	0	never	30.8	3.5	159	0
Male	20.0	0	0	current	27.32	4.8	126	0
Female	23.0	0	0	never	27.32	4.5	90	0
Female	20.0	0	0	never	27.32	6.1	200	0
Male	59.0	0	0	No Info	25.06	5.0	155	0
Female	42.0	0	0	never	27.32	4.5	160	0
Female	20.0	0	0	No Info	27.32	4.8	130	0
Male	46.0	0	0	No Info	27.32	6.0	159	0
Male	4.0	0	0	No Info	14.69	5.8	200	0
Female	24.0	0	0	never	25.9	6.1	145	0
Male	3.0	0	0	No Info	16.24	4.8	130	0
Female	69.0	0	0	never	27.32	3.5	160	0
Male	60.0	0	0	current	30.98	8.8	260	1
Female	57.0	0	0	never	24.99	6.6	130	0
Female	11.0	0	0	No Info	29.68	6.2	158	0
Female	28.0	0	0	ever	33.37	6.2	155	0
Female	26.0	0	0	never	32.6	6.2	80	0
Female	18.0	0	0	No Info	27.32	5.7	158	0
Female	67.0	0	0	not current	31.27	6.2	80	0
Male	65.0	0	0	No Info	32.6	6.8	240	1
Female	15.0	0	0	never	28.96	6.0	200	0
Male	4.0	0	0	never	27.32	5.0	145	0
Male	59.0	0	0	never	24.2	4.8	126	0
Male	55.0	0	0	never	27.19	6.1	140	0
Female	22.0	0	0	No Info	27.32	6.5	130	0
Male	12.0	0	0	No Info	32.08	5.7	155	0
Male	5.0	0	0	No Info	19.74	4.5	158	0
Female	57.0	0	0	current	40.67	4.5	130	0
Male	69.0	0	0	never	33.84	6.2	126	1
Female	42.0	0	0	No Info	31.0	5.0	100	0
Male	43.0	0	0	current	29.83	5.0	80	0
Female	17.0	0	0	ever	31.48	6.0	155	0
Male	4.0	0	0	No Info	16.0	6.0	85	0
Male	7.0	0	0	No Info	16.21	5.7	80	0
Female	4.0	0	0	No Info	16.02	6.1	140	0
Male	0.48	0	0	No Info	15.88	4.8	100	0
Female	80.0	0	1	No Info	20.56	4.8	130	0
Male	72.0	0	0	No Info	27.32	6.5	155	0
Male	0.88	0	0	No Info	17.87	5.0	100	0
Female	36.0	0	0	No Info	27.32	6.0	80	0
Female	66.0	0	0	never	36.06	7.5	300	1
Male	16.0	0	0	No Info	24.42	6.0	80	0
Male	80.0	0	0	former	29.16	8.8	140	1
Female	33.0	0	0	never	27.32	4.0	140	0
Female	16.0	0	0	No Info	20.3	3.5	158	0
Male	77.0	0	0	former	29.4	8.8	300	1
Female	6.0	0	0	No Info	13.66	6.5	140	0
Female	80.0	0	0	former	27.32	6.1	100	0
Male	40.0	0	0	never	29.1	5.0	159	0
Female	47.0	0	0	current	38.04	9.0	155	1
Male	57.0	0	0	never	26.36	5.8	126	0
Female	80.0	1	0	never	28.12	5.8	145	0
Female	56.0	0	0	No Info	27.32	6.0	155	0
Female	30.0	0	0	never	27.32	5.8	160	0
Female	39.0	0	0	No Info	25.05	4.5	130	0
Male	39.0	0	0	No Info	27.32	6.1	100	0
Female	55.0	1	0	never	26.17	4.0	80	0
Female	67.0	0	0	current	24.21	6.0	126	0
Female	27.0	0	0	never	27.18	4.5	126	0
Male	66.0	0	0	never	36.09	3.5	158	0
Female	66.0	0	0	ever	20.75	6.5	100	0
Male	33.0	0	0	former	27.32	4.8	145	0
Female	74.0	0	0	current	24.02	4.0	126	0
Female	20.0	0	0	No Info	27.32	6.5	80	0
Male	54.0	0	0	never	29.05	4.5	140	0
Female	56.0	0	0	former	33.3	5.8	145	0
Male	46.0	0	0	No Info	29.86	5.7	200	0
Male	8.0	0	0	No Info	18.28	3.5	159	0
Male	53.0	0	0	not current	27.32	4.0	90	0
Female	72.0	0	0	never	40.21	8.2	145	1
Male	51.0	0	0	never	28.58	6.6	140	1
Female	50.0	0	0	not current	21.64	5.7	280	1
Male	42.0	0	0	No Info	26.51	6.1	159	0
Male	41.0	0	0	No Info	27.32	6.0	85	0
Female	73.0	0	0	current	38.91	6.5	260	1
Female	60.0	1	0	current	60.2	7.0	200	1
Male	12.0	0	0	No Info	22.08	3.5	90	0
Male	13.0	0	0	No Info	27.32	5.7	100	0
Female	67.0	0	0	never	28.3	4.0	126	0
Female	21.0	0	0	not current	25.3	5.7	155	0
Female	80.0	0	0	never	27.32	5.7	85	0
Female	32.0	1	0	never	38.42	9.0	220	1
Male	56.0	0	0	former	43.81	5.0	126	0
Male	56.0	0	0	No Info	27.32	4.8	145	0
Female	28.0	0	0	No Info	25.88	5.0	130	0
Male	48.0	1	0	current	29.53	6.6	160	0
Male	54.0	0	0	No Info	28.98	4.8	200	0
Female	64.0	0	0	never	36.71	5.0	100	0
Male	16.0	0	0	never	16.12	6.1	126	0
Male	78.0	0	0	not current	34.27	5.0	80	0
Male	80.0	0	1	never	28.66	5.7	126	1
Female	9.0	0	0	never	17.9	5.7	85	0
Female	46.0	0	0	never	21.94	4.8	159	0
Male	18.0	0	0	never	21.13	4.0	130	0
Male	58.0	1	0	former	25.71	4.0	158	0
Female	35.0	0	0	never	27.32	6.2	159	0
Female	78.0	0	0	former	31.15	5.7	130	0
Male	16.0	0	0	No Info	27.32	6.6	90	0
Female	31.0	0	0	never	29.23	4.8	90	0
Female	43.0	0	0	never	30.06	6.0	158	0
Female	25.0	0	0	former	20.67	5.0	158	0
Male	24.0	0	0	ever	21.51	6.5	158	0
Female	59.0	1	0	never	27.08	7.5	126	1
Male	77.0	0	0	No Info	27.32	4.0	126	0
Female	77.0	0	0	never	28.42	3.5	100	0
Male	80.0	0	1	never	25.53	5.0	160	0
Female	66.0	0	0	never	20.98	6.5	145	0
Male	78.0	0	0	former	26.31	6.1	159	0
Male	36.0	0	0	never	24.89	6.2	155	0
Male	47.0	0	0	No Info	27.32	6.6	160	0
Female	56.0	0	0	never	40.0	6.6	158	0
Female	36.0	0	0	never	37.2	4.8	85	0
Female	80.0	0	0	never	20.27	3.5	100	0
Male	11.0	0	0	not current	19.42	5.8	155	0
Female	29.0	0	0	current	22.68	6.0	159	0
Male	34.0	0	0	No Info	21.14	5.7	158	0
Female	4.0	0	0	No Info	18.4	5.8	130	0
Female	18.0	0	0	never	23.5	6.6	160	0
Female	34.0	0	0	former	27.32	6.0	126	0
Male	48.0	0	0	current	27.32	4.0	160	0
Female	73.0	1	0	never	24.11	6.6	90	0
Male	62.0	0	0	current	23.57	5.7	158	0
Female	12.0	0	0	No Info	18.24	6.2	85	0
Male	24.0	0	0	never	20.64	6.6	100	0
Female	40.0	0	0	never	28.27	4.0	155	0
Female	3.0	0	0	No Info	19.16	6.1	158	0
Female	25.0	0	0	No Info	21.47	6.1	145	0
Female	31.0	0	0	No Info	27.32	5.7	85	0
Male	70.0	0	0	No Info	27.32	5.7	159	0
Female	65.0	0	0	not current	38.24	4.0	158	0
Male	36.0	0	0	former	27.32	6.5	90	0
Female	46.0	0	0	never	48.57	5.8	159	0
Male	23.0	0	0	never	22.59	6.5	80	0
Male	12.0	0	0	No Info	27.32	6.0	85	0
Female	42.0	0	0	current	27.32	7.5	130	1
Female	29.0	0	0	No Info	21.97	6.0	158	0
Male	68.0	1	0	former	28.58	8.8	140	1
Male	15.0	0	0	No Info	31.63	4.8	90	0
Female	37.0	0	0	never	38.97	6.0	90	0
Female	56.0	0	0	not current	27.32	5.8	145	0
Female	33.0	0	0	No Info	27.32	6.0	159	0
Female	38.0	0	0	former	22.32	6.2	85	0
Male	33.0	0	0	ever	19.8	5.7	100	0
Female	35.0	0	0	never	27.32	4.0	200	0
Male	53.0	0	0	never	24.96	6.1	158	0
Female	27.0	0	0	never	23.2	4.5	200	0
Male	55.0	0	0	never	30.34	3.5	158	0
Male	38.0	0	0	not current	24.36	5.7	145	0
Female	69.0	0	0	never	27.32	5.7	100	0
Female	39.0	0	0	never	33.86	4.5	160	0
Female	10.0	0	0	never	16.15	4.8	85	0
Female	13.0	0	0	No Info	15.0	5.7	100	0
Female	80.0	0	0	never	32.94	8.8	145	1
Female	2.0	0	0	No Info	13.91	6.5	155	0
Female	27.0	0	0	No Info	24.21	3.5	126	0
Female	1.56	0	0	No Info	17.28	5.8	155	0
Male	80.0	1	0	former	25.45	8.8	130	1
Male	31.0	0	0	No Info	27.32	3.5	159	0
Male	30.0	0	0	current	27.8	5.7	130	0
Male	27.0	0	0	never	27.32	6.1	160	0
Female	40.0	0	0	never	21.8	6.5	145	0
Male	16.0	0	0	No Info	20.6	5.7	159	0
Female	54.0	1	0	never	35.44	6.6	80	0
Male	7.0	0	0	never	15.74	3.5	200	0
Female	39.0	0	0	never	19.29	5.0	200	0
Female	36.0	0	0	current	22.19	4.5	145	0
Female	50.0	0	0	current	23.86	4.5	155	0
Female	41.0	0	0	never	27.32	4.8	200	0
Male	41.0	0	0	never	28.14	5.0	126	0
Male	70.0	0	0	never	26.97	5.8	200	0
Male	5.0	0	0	No Info	27.32	3.5	145	0
Female	72.0	0	0	never	26.62	5.8	80	0
Female	4.0	0	0	No Info	16.37	6.0	200	0
Female	59.0	1	0	not current	26.17	3.5	90	0
Female	51.0	0	0	not current	27.32	4.5	80	0
Male	21.0	0	0	former	18.86	4.8	200	0
Male	47.0	0	0	ever	27.83	4.8	158	0
Female	21.0	0	0	current	25.44	4.5	158	0
Male	32.0	0	0	never	27.26	6.0	159	0
Male	61.0	0	0	No Info	27.32	4.0	145	0
Male	22.0	0	0	never	22.92	5.0	145	0
Female	22.0	0	0	No Info	27.32	3.5	158	0
Female	24.0	0	0	never	25.2	3.5	155	0
Female	77.0	0	0	No Info	27.32	6.6	160	0
Female	24.0	0	0	former	34.76	4.0	145	0
Male	1.88	0	0	No Info	15.81	6.0	145	0
Female	19.0	0	0	never	40.31	6.0	85	0
Female	59.0	0	0	never	30.21	6.2	100	0
Female	44.0	0	0	former	21.95	5.7	126	0
Female	18.0	0	0	never	21.03	6.2	126	0
Male	76.0	0	1	never	20.96	6.0	140	1
Male	5.0	0	0	No Info	15.03	6.0	159	0
Female	21.0	0	0	ever	31.57	4.0	126	0
Male	52.0	0	0	never	28.57	6.0	140	0
Male	80.0	0	1	never	27.94	3.5	158	0
Male	80.0	1	0	never	27.18	6.2	80	0
Male	31.0	1	0	never	26.36	4.0	145	0
Female	31.0	0	0	not current	27.32	6.6	140	0
Female	47.0	0	0	never	25.64	6.0	140	0
Female	80.0	0	0	not current	28.66	5.0	200	0
Female	59.0	0	0	former	27.32	6.0	130	0
Male	80.0	0	1	No Info	27.32	6.5	200	0
Female	68.0	1	0	ever	27.92	4.8	100	0
Male	6.0	0	0	No Info	16.6	5.0	130	0
Male	0.48	0	0	No Info	18.82	4.0	126	0
Male	67.0	0	1	No Info	35.48	6.8	200	1
Female	13.0	0	0	No Info	20.09	6.6	155	0
Male	14.0	0	0	No Info	31.32	6.1	200	0
Male	52.0	1	0	never	35.44	5.7	220	1
Male	62.0	0	0	not current	37.75	6.2	160	0
Male	79.0	0	1	not current	27.32	6.1	100	0
Female	15.0	0	0	never	21.34	6.1	145	0
Female	4.0	0	0	No Info	19.38	4.5	155	0
Male	70.0	0	0	never	27.32	6.6	159	0
Male	4.0	0	0	never	15.8	6.2	85	0
Male	80.0	0	1	former	26.76	3.5	80	0
Male	30.0	0	0	never	34.85	6.0	80	0
Female	44.0	0	0	current	37.3	5.7	158	0
Female	30.0	0	0	never	27.32	6.0	159	0
Male	19.0	0	0	never	30.53	4.5	155	0
Male	11.0	0	0	No Info	20.6	5.8	126	0
Female	10.0	0	0	No Info	16.39	3.5	200	0
Female	48.0	0	0	never	29.05	5.8	200	0
Female	66.0	1	0	never	27.32	3.5	100	0
Male	1.08	0	0	No Info	15.46	5.7	140	0
Female	54.0	0	0	current	32.39	6.5	130	0
Male	40.0	0	0	not current	28.8	4.8	159	0
Female	15.0	0	0	No Info	30.56	5.0	130	0
Male	1.0	0	0	No Info	16.87	6.1	200	0
Female	58.0	0	0	never	32.07	7.0	220	1
Female	62.0	0	0	No Info	33.75	5.7	85	0
Male	12.0	0	0	No Info	20.27	3.5	126	0
Female	57.0	0	0	ever	45.19	4.5	159	0
Female	18.0	0	0	No Info	21.71	4.8	155	0
Male	70.0	0	0	No Info	25.61	5.7	158	0
Male	40.0	0	0	ever	21.67	6.1	90	0
Female	41.0	0	0	never	29.99	6.2	200	0
Male	29.0	0	0	ever	28.23	6.6	80	0
Female	4.0	0	0	No Info	14.18	6.2	130	0
Male	36.0	0	0	No Info	27.32	4.0	158	0
Male	17.0	0	0	No Info	28.2	6.6	80	0
Female	4.0	0	0	No Info	15.54	6.0	80	0
Female	80.0	0	0	No Info	21.29	5.8	126	0
Female	12.0	0	0	No Info	25.01	4.0	130	0
Female	29.0	0	0	No Info	27.32	4.8	160	0
Female	22.0	0	0	never	25.82	6.5	80	0
Female	51.0	0	0	ever	34.11	6.2	140	0
Female	80.0	0	0	never	21.38	3.5	200	0
Female	45.0	0	0	not current	27.32	6.2	200	0
Male	42.0	0	0	never	29.55	6.2	130	0
Female	28.0	0	0	No Info	27.32	6.2	158	0
Female	45.0	0	0	never	21.51	6.5	280	1
Male	37.0	0	0	No Info	27.32	5.8	200	0
Male	80.0	1	0	No Info	27.32	3.5	126	0
Male	15.0	0	0	never	25.4	6.6	130	0
Female	64.0	0	0	never	27.32	4.5	158	0
Male	7.0	0	0	No Info	18.92	5.0	200	0
Male	49.0	0	0	No Info	24.1	5.7	200	0
Male	58.0	0	0	current	27.61	4.5	140	0
Female	3.0	0	0	No Info	27.32	5.0	80	0
Female	52.0	0	0	No Info	27.32	6.5	155	0
Male	70.0	1	0	ever	28.72	6.2	140	1
Male	57.0	0	0	former	41.16	6.6	220	1
Female	61.0	0	0	never	27.29	6.0	200	0
Female	30.0	0	0	never	22.8	5.0	130	0
Female	80.0	0	0	No Info	27.14	4.5	126	0
Male	26.0	0	0	former	41.9	4.8	160	0
Male	62.0	0	0	ever	29.0	6.1	160	0
Male	79.0	0	0	former	27.36	4.0	140	0
Male	5.0	0	0	No Info	17.9	6.6	126	0
Male	15.0	0	0	No Info	16.98	6.6	158	0
Female	46.0	0	0	never	24.45	5.0	160	0
Female	61.0	0	0	never	27.32	6.1	126	0
Female	55.0	0	0	No Info	27.32	4.8	100	0
Male	46.0	0	0	never	27.32	5.8	80	0
Female	34.0	0	0	No Info	22.14	4.8	200	0
Male	41.0	0	0	never	31.89	6.6	80	0
Male	23.0	0	0	never	25.04	6.0	85	0
Female	80.0	0	1	never	26.0	7.5	200	1
Male	80.0	0	1	former	20.26	6.2	200	0
Female	24.0	0	0	No Info	18.31	4.5	80	0
Male	15.0	0	0	No Info	21.02	6.0	200	0
Male	37.0	0	0	former	27.32	4.0	155	0
Female	28.0	0	0	No Info	27.32	6.5	159	0
Female	44.0	0	1	ever	31.92	6.1	100	0
Female	53.0	0	0	No Info	27.32	6.1	158	0
Female	54.0	0	0	ever	36.74	6.0	100	0
Male	20.0	0	0	No Info	25.14	3.5	130	0
Male	73.0	0	0	former	30.47	6.6	140	1
Male	47.0	0	0	No Info	27.32	5.7	200	0
Female	42.0	0	0	never	40.96	5.8	200	0
Male	27.0	0	0	never	27.32	4.5	85	0
Female	38.0	0	0	never	21.95	6.5	90	0
Male	19.0	0	0	No Info	27.32	6.2	159	0
Female	39.0	0	0	No Info	31.65	6.6	140	0
Male	30.0	0	0	current	27.32	9.0	200	1
Female	19.0	0	0	never	20.78	6.2	90	0
Male	70.0	0	1	not current	33.31	6.6	160	0
Female	47.0	0	0	current	19.97	4.8	158	0
Female	59.0	0	0	No Info	18.1	5.7	130	0
Male	80.0	0	0	current	27.32	5.8	90	0
Female	80.0	0	0	never	33.81	6.5	280	1
Male	30.0	0	0	never	29.51	6.5	100	0
Female	61.0	0	0	No Info	27.32	5.0	80	0
Female	52.0	0	0	current	27.32	6.2	90	0
Female	45.0	0	0	never	27.32	6.6	159	0
Male	61.0	0	0	never	26.02	6.6	145	0
Female	26.0	0	0	ever	21.79	5.8	145	0
Female	56.0	0	0	never	20.27	6.0	159	0
Female	78.0	0	0	former	19.33	6.1	160	0
Female	17.0	0	0	No Info	25.9	6.0	80	0
Female	30.0	0	0	never	23.54	6.5	140	0
Female	1.16	0	0	No Info	16.19	5.0	90	0
Male	65.0	0	0	never	31.85	6.0	155	0
Female	19.0	0	0	never	23.8	4.5	100	0
Female	27.0	0	0	never	29.6	6.0	100	0
Male	66.0	0	0	No Info	30.98	6.0	80	0
Male	52.0	0	0	No Info	26.0	5.8	80	0
Female	51.0	0	0	ever	37.98	4.5	160	0
Male	77.0	0	1	No Info	27.32	5.8	126	1
Female	21.0	0	0	not current	30.9	6.0	155	0
Male	40.0	0	0	current	26.68	6.5	80	0
Male	3.0	0	0	No Info	27.32	5.8	100	0
Female	28.0	0	0	current	27.32	5.0	145	0
Female	43.0	0	0	never	27.32	6.6	145	0
Female	44.0	1	0	never	42.12	6.2	200	0
Female	56.0	1	0	never	41.45	7.0	220	1
Male	44.0	0	0	current	27.32	6.6	155	0
Male	21.0	0	0	No Info	25.33	6.1	100	0
Female	63.0	0	0	ever	26.7	4.5	85	0
Female	38.0	0	0	former	31.27	6.1	126	0
Female	10.0	0	0	No Info	20.19	4.0	159	0
Male	46.0	0	0	current	29.8	5.0	160	0
Male	17.0	0	0	No Info	18.14	6.5	80	0
Male	63.0	0	0	never	27.32	5.8	158	0
Female	79.0	0	0	never	30.84	5.8	220	1
Female	74.0	1	0	not current	30.47	6.2	80	0
Male	28.0	0	0	No Info	26.98	4.5	140	0
Female	20.0	0	0	No Info	27.32	4.0	140	0
Female	60.0	0	0	No Info	27.32	4.0	200	0
Female	27.0	0	0	never	32.97	3.5	90	0
Female	52.0	0	0	No Info	20.75	4.8	159	0
Female	30.0	0	0	No Info	20.97	6.6	160	0
Female	55.0	0	0	never	42.64	6.0	155	1
Female	55.0	0	0	not current	29.4	6.5	85	0
Male	48.0	0	0	No Info	30.54	4.8	80	0
Male	52.0	0	0	current	22.96	4.8	158	0
Male	62.0	0	0	current	28.66	4.5	80	0
Female	7.0	0	0	No Info	27.32	6.6	100	0
Male	75.0	0	0	never	35.49	4.0	158	0
Male	9.0	0	0	No Info	19.4	6.1	155	0
Female	49.0	0	0	No Info	27.32	4.5	200	0
Female	61.0	0	0	never	25.29	4.5	126	0
Female	69.0	0	0	former	25.33	6.5	200	1
Female	45.0	0	1	current	20.31	6.2	130	0
Male	39.0	0	0	not current	23.72	6.1	158	0
Female	32.0	0	0	No Info	27.32	6.0	140	0
Female	45.0	0	0	ever	28.72	4.8	140	0
Male	41.0	0	0	never	24.57	5.7	90	0
Male	63.0	0	0	former	22.93	4.0	200	0
Female	36.0	0	0	never	33.12	6.1	159	0
Male	73.0	0	1	No Info	27.32	6.0	160	0
Female	77.0	0	0	never	28.13	6.2	145	0
Male	12.0	0	0	No Info	20.15	5.0	200	0
Female	65.0	0	0	never	26.0	5.8	155	0
Female	59.0	0	0	current	22.32	8.8	126	1
Female	24.0	0	0	never	27.12	5.8	85	0
Female	54.0	0	0	never	27.32	6.0	160	1
Male	53.0	0	0	current	27.32	6.2	158	0
Female	25.0	0	0	No Info	27.32	6.0	100	0
Male	12.0	0	0	No Info	15.31	6.0	80	0
Female	8.0	0	0	No Info	16.23	5.0	126	0
Female	25.0	0	0	current	37.45	5.7	145	0
Male	33.0	0	0	No Info	27.32	4.0	160	0
Female	60.0	0	0	former	30.29	5.8	158	0
Female	15.0	0	0	No Info	40.1	4.5	85	0
Male	66.0	0	0	never	30.27	6.1	100	0
Male	47.0	0	1	current	23.51	3.5	130	0
Male	38.0	0	0	current	26.09	6.5	155	0
Male	51.0	0	0	never	27.32	5.7	145	1
Female	50.0	0	0	No Info	31.64	6.1	80	0
Male	55.0	0	0	No Info	34.29	6.6	126	0
Male	3.0	0	0	No Info	17.03	6.5	159	0
Female	6.0	0	0	No Info	14.93	4.0	159	0
Female	27.0	0	0	No Info	27.32	6.0	90	0
Female	28.0	0	0	No Info	27.32	5.8	80	0
Female	50.0	0	0	No Info	35.98	4.0	85	0
Male	80.0	0	1	No Info	27.32	5.0	100	0
Male	58.0	1	0	No Info	34.27	6.2	159	1
Male	29.0	0	0	ever	27.32	6.2	200	0
Female	32.0	0	0	No Info	27.32	4.8	90	0
Male	3.0	0	0	never	15.3	4.8	159	0
Male	57.0	0	0	never	28.61	4.0	145	0
Female	56.0	0	0	current	20.98	6.1	200	0
Female	58.0	0	0	No Info	27.32	6.2	100	0
Male	71.0	0	0	ever	28.69	9.0	145	1
Male	18.0	0	0	current	27.32	4.0	145	0
Male	16.0	0	0	No Info	28.04	4.5	85	0
Male	41.0	0	0	never	33.47	4.5	158	0
Female	70.0	0	0	never	26.67	6.5	130	1
Female	51.0	0	0	never	24.02	6.2	130	0
Female	78.0	1	0	No Info	27.32	4.5	90	0
Male	12.0	0	0	never	18.78	6.2	90	0
Male	61.0	0	0	never	33.12	7.5	260	1
Female	80.0	0	0	No Info	27.32	5.0	158	0
Male	78.0	0	0	No Info	26.0	4.0	155	0
Female	60.0	0	0	never	26.08	6.0	85	0
Female	3.0	0	0	No Info	27.32	6.1	80	0
Male	80.0	1	0	former	34.14	6.6	155	0
Male	55.0	0	0	No Info	30.29	5.0	130	0
Female	66.0	0	0	former	24.85	8.8	140	1
Female	32.0	0	0	No Info	27.32	6.6	85	0
Female	30.0	0	0	never	27.66	4.5	158	0
Female	1.88	0	0	never	18.66	5.0	90	0
Male	15.0	0	0	never	18.74	6.6	85	0
Female	50.0	0	0	former	26.75	5.8	160	0
Female	49.0	0	0	No Info	27.32	6.1	160	1
Female	78.0	0	1	never	27.32	6.5	300	1
Male	67.0	0	0	former	34.04	4.0	90	0
Female	80.0	0	0	never	26.45	6.2	159	0
Male	2.0	0	0	No Info	15.8	3.5	140	0
Female	47.0	0	0	No Info	27.32	5.7	130	0
Female	57.0	0	0	never	31.64	6.2	200	0
Female	70.0	0	0	former	28.99	3.5	158	0
Male	18.0	0	0	No Info	21.6	3.5	80	0
Female	59.0	0	0	never	27.56	4.5	155	0
Male	39.0	0	0	not current	27.32	4.0	160	0
Female	35.0	0	0	never	38.24	4.0	126	0
Male	17.0	0	0	No Info	27.32	5.0	140	0
Female	51.0	0	0	never	41.64	6.6	85	0
Male	11.0	0	0	No Info	23.28	6.6	126	0
Female	31.0	0	0	No Info	28.31	5.7	85	0
Male	63.0	0	1	former	34.8	8.2	130	1
Female	12.0	0	0	No Info	21.35	5.8	159	0
Male	59.0	1	0	never	32.75	6.6	159	0
Male	20.0	0	0	current	19.3	4.8	80	0
Female	50.0	0	0	not current	27.32	4.8	100	0
Male	22.0	0	0	never	21.72	5.7	159	0
Male	68.0	1	0	never	42.15	6.2	145	1
Male	29.0	0	0	never	27.75	6.5	158	0
Male	0.48	0	0	No Info	20.38	5.8	145	0
Male	45.0	0	0	No Info	27.32	3.5	100	0
Female	32.0	0	0	never	18.29	6.2	100	0
Male	25.0	0	0	No Info	33.03	3.5	90	0
Male	22.0	0	0	never	29.45	5.7	155	0
Female	25.0	0	0	not current	41.65	9.0	280	1
Female	80.0	0	0	never	27.32	5.7	160	0
Female	17.0	0	0	never	24.0	6.5	159	0
Male	4.0	0	0	No Info	15.48	5.0	130	0
Male	35.0	0	0	not current	33.79	3.5	90	0
Female	45.0	0	0	never	20.22	6.0	130	0
Male	12.0	0	0	never	17.85	6.0	90	0
Female	80.0	0	0	No Info	20.19	5.0	140	0
Female	17.0	0	0	never	37.27	3.5	130	0
Male	67.0	1	0	former	32.04	5.8	200	0
Male	30.0	0	0	never	28.39	4.0	160	0
Male	42.0	0	0	No Info	27.32	6.2	140	0
Male	38.0	0	0	former	26.6	6.6	145	0
Female	45.0	0	0	not current	22.67	4.5	158	0
Male	0.72	0	0	No Info	15.86	6.2	90	0
Female	10.0	0	0	No Info	18.71	6.1	130	0
Female	78.0	0	0	not current	42.62	6.1	126	0
Male	0.72	0	0	No Info	27.32	5.7	130	0
Male	73.0	1	0	former	24.22	6.5	200	1
Female	57.0	1	0	current	27.32	5.0	159	0
Male	77.0	0	1	never	22.44	4.8	145	0
Male	20.0	0	0	never	22.2	3.5	155	0
Male	38.0	0	0	never	40.59	4.5	85	0
Male	42.0	0	0	never	31.6	4.0	140	0
Female	71.0	0	0	current	29.4	4.0	155	0
Male	26.0	0	0	No Info	27.1	6.1	145	0
Female	40.0	0	0	No Info	25.31	3.5	160	0
Male	6.0	0	0	never	20.01	6.0	158	0
Female	47.0	0	0	never	25.69	8.2	160	1
Male	80.0	0	1	never	31.85	6.8	200	1
Male	6.0	0	0	No Info	17.15	6.2	126	0
Female	80.0	1	0	never	23.13	7.5	240	1
Female	22.0	0	0	never	27.32	6.1	145	0
Male	68.0	0	0	former	27.32	5.7	260	1
Female	47.0	0	0	not current	26.85	6.1	140	0
Female	52.0	0	0	former	34.74	6.6	200	0
Male	56.0	0	0	never	31.47	6.1	130	0
Male	11.0	0	0	No Info	26.11	6.5	155	0
Male	33.0	0	0	current	27.32	3.5	145	0
Female	54.0	0	0	No Info	27.32	6.1	80	0
Male	47.0	0	0	not current	28.87	5.8	80	0
Female	3.0	0	0	No Info	16.65	5.0	80	0
Female	56.0	0	0	never	28.28	5.7	85	0
Female	36.0	0	0	never	27.32	4.8	155	0
Female	43.0	0	0	No Info	39.28	5.8	80	0
Female	23.0	0	0	never	25.23	6.2	90	0
Female	54.0	1	0	never	27.32	5.7	145	0
Male	37.0	0	0	not current	27.32	6.2	158	0
Male	29.0	0	0	never	25.78	5.8	130	0
Female	67.0	0	0	ever	27.32	4.0	160	0
Female	37.0	0	0	No Info	28.99	5.7	160	0
Male	30.0	0	0	current	27.32	6.1	130	0
Female	63.0	1	0	never	28.77	4.0	130	0
Female	40.0	0	0	never	37.31	6.2	140	0
Female	28.0	0	0	never	25.04	5.7	126	0
Male	52.0	0	0	ever	33.66	6.5	100	0
Female	57.0	0	0	never	27.32	4.0	85	0
Female	9.0	0	0	No Info	23.94	6.6	140	0
Male	39.0	0	0	never	28.9	3.5	159	0
Female	59.0	0	0	never	29.69	3.5	80	0
Male	66.0	0	0	never	37.73	6.0	260	1
Female	36.0	0	0	No Info	23.24	4.0	85	0
Female	74.0	0	0	No Info	27.32	5.0	200	0
Female	60.0	0	0	not current	44.16	6.1	90	0
Female	44.0	0	0	current	46.32	3.5	85	0
Male	8.0	0	0	never	24.14	6.6	126	0
Male	2.0	0	0	No Info	17.53	6.5	158	0
Male	44.0	1	0	No Info	27.42	5.0	159	0
Female	29.0	0	0	never	25.0	6.0	140	0
Female	31.0	0	0	never	18.65	4.5	200	0
Female	46.0	0	0	never	31.38	6.5	200	0
Female	50.0	0	0	former	54.87	4.5	126	0
Female	35.0	0	0	never	27.32	4.5	80	0
Female	20.0	0	0	never	28.07	4.5	140	0
Male	2.0	0	0	No Info	17.22	3.5	130	0
Female	80.0	0	0	never	33.78	6.6	145	1
Male	34.0	0	0	never	21.41	5.0	130	0
Male	62.0	1	1	current	30.2	6.5	159	0
Female	55.0	0	0	No Info	25.62	6.5	130	0
Female	44.0	0	0	not current	22.14	5.8	155	0
Male	45.0	0	0	not current	26.05	6.1	80	0
Female	53.0	1	0	not current	31.1	6.0	126	1
Female	28.0	0	0	No Info	27.32	6.1	126	0
Male	58.0	0	0	former	29.1	5.0	100	0
Male	52.0	0	0	former	27.32	6.1	140	0
Female	4.0	0	0	No Info	16.02	5.8	85	0
Female	38.0	0	0	current	27.77	4.0	100	0
Male	80.0	0	0	not current	21.81	6.5	80	0
Male	25.0	0	0	No Info	27.32	5.8	159	0
Female	55.0	0	0	never	23.69	4.0	155	0
Male	28.0	0	0	No Info	24.98	5.0	126	0
Male	47.0	0	0	former	27.32	6.2	145	0
Female	61.0	0	0	never	33.75	6.1	80	0
Female	17.0	0	0	No Info	32.73	6.6	160	0
Female	80.0	0	0	ever	23.86	5.7	158	0
Female	47.0	0	0	No Info	21.85	4.0	80	0
Female	26.0	0	0	never	18.49	3.5	90	0
Female	63.0	0	0	never	51.61	5.8	200	1
Female	38.0	0	0	never	44.2	6.0	130	0
Female	80.0	1	0	never	42.49	5.7	145	1
Female	59.0	0	0	No Info	23.59	4.8	126	0
Female	16.0	0	0	No Info	27.8	3.5	100	0
Female	46.0	0	0	former	28.71	5.0	130	0
Female	80.0	0	0	never	29.26	5.0	158	0
Male	80.0	0	0	No Info	27.32	6.1	160	0
Male	42.0	0	0	No Info	27.32	6.0	100	0
Female	71.0	0	0	never	24.69	4.8	140	0
Female	62.0	0	0	No Info	21.45	6.6	100	0
Male	65.0	0	0	No Info	27.32	4.5	145	0
Female	47.0	1	0	never	43.15	7.0	126	1
Female	67.0	0	1	former	30.38	6.5	160	0
Female	18.0	0	0	never	42.13	5.8	80	0
Female	38.0	0	0	never	30.97	4.5	140	0
Female	54.0	0	0	never	30.61	9.0	126	1
Female	80.0	1	0	not current	27.32	5.0	158	0
Male	79.0	0	0	not current	27.32	6.6	158	0
Female	41.0	0	0	never	39.69	5.8	145	0
Male	53.0	0	0	current	27.32	4.5	155	0
Female	38.0	0	0	never	28.31	6.2	126	0
Female	34.0	0	0	never	27.32	6.0	158	0
Male	63.0	0	0	never	27.94	5.0	159	0
Male	11.0	0	0	No Info	23.9	5.7	145	0
Male	14.0	0	0	No Info	25.37	5.7	80	0
Female	1.56	0	0	No Info	13.67	6.1	145	0
Female	69.0	0	0	never	43.29	7.5	159	1
Male	66.0	0	0	No Info	24.14	4.5	100	0
Female	56.0	0	0	not current	19.39	6.2	145	0
Male	29.0	1	0	current	44.62	5.7	155	0
Male	37.0	0	0	never	27.32	3.5	100	0
Female	11.0	0	0	never	19.06	5.0	155	0
Female	2.0	0	0	No Info	15.48	6.6	155	0
Male	8.0	0	0	No Info	27.32	6.1	100	0
Female	55.0	0	0	never	30.81	6.0	160	0
Female	46.0	0	0	No Info	27.32	5.0	90	0
Female	80.0	0	0	No Info	27.32	4.8	100	0
Male	47.0	0	0	current	26.85	6.0	200	0
Female	7.0	0	0	No Info	16.4	5.8	155	0
Male	0.48	0	0	No Info	17.17	6.1	100	0
Female	59.0	1	0	never	37.51	7.5	159	1
Male	37.0	0	0	No Info	27.32	3.5	158	0
Male	63.0	0	0	ever	29.91	5.7	159	1
Female	47.0	0	0	never	27.32	3.5	90	0
Female	13.0	0	0	No Info	27.32	8.2	160	1
Male	62.0	0	0	never	22.73	5.7	158	0
Male	37.0	0	0	ever	33.5	5.8	85	0
Female	52.0	0	0	never	27.32	5.8	130	0
Male	14.0	0	0	No Info	17.12	6.5	126	0
Female	71.0	0	0	No Info	27.32	6.2	85	0
Male	53.0	0	0	No Info	25.84	4.0	158	0
Male	10.0	0	0	No Info	21.65	6.1	155	0
Female	43.0	0	0	No Info	27.32	4.5	200	0
Male	2.0	0	0	No Info	14.5	6.5	85	0
Male	45.0	0	0	never	32.31	6.0	160	0
Female	42.0	0	0	never	33.52	6.6	80	0
Male	22.0	0	0	No Info	27.02	4.5	100	0
Female	64.0	0	0	never	31.39	4.5	160	0
Female	38.0	0	0	never	21.2	4.8	80	0
Male	62.0	0	1	No Info	27.32	5.0	126	0
Female	19.0	0	0	current	29.86	6.2	130	0
Male	11.0	0	0	No Info	17.73	4.0	140	0
Male	43.0	1	0	never	29.25	5.7	145	1
Male	49.0	0	0	No Info	30.98	5.0	80	0
Female	43.0	0	0	No Info	27.32	3.5	200	0
Female	18.0	0	0	No Info	25.08	5.8	80	0
Female	9.0	0	0	No Info	16.76	3.5	100	0
Male	38.0	0	0	former	24.5	4.8	130	0
Male	2.0	0	0	never	16.55	3.5	85	0
Female	65.0	0	1	never	31.32	5.8	160	1
Male	41.0	0	0	never	35.02	4.0	159	0
Female	43.0	0	0	never	24.06	5.0	159	0
Female	63.0	0	0	No Info	27.32	5.8	158	0
Female	62.0	0	0	No Info	27.32	8.2	220	1
Male	74.0	0	1	not current	28.73	7.0	220	1
Male	57.0	1	0	not current	25.03	6.1	126	0
Male	44.0	0	0	former	23.18	6.1	130	0
Female	76.0	0	0	never	24.4	6.6	159	0
Male	27.0	0	0	No Info	30.83	5.8	140	0
Male	72.0	1	1	never	33.45	8.2	240	1
Male	58.0	1	0	former	29.7	5.8	158	0
Female	39.0	0	0	No Info	27.32	6.5	159	0
Female	18.0	0	0	No Info	22.13	4.8	140	0
Female	9.0	0	0	No Info	16.33	5.7	85	0
Female	41.0	0	0	never	45.16	5.7	140	0
Male	36.0	0	0	current	27.33	6.5	90	0
Female	80.0	1	0	never	21.08	5.7	140	0
Female	76.0	0	0	No Info	27.32	7.5	159	1
Female	28.0	0	0	No Info	19.37	5.0	159	0
Female	25.0	0	0	never	34.5	4.0	145	0
Female	55.0	0	0	No Info	27.32	6.5	159	0
Male	37.0	0	0	current	39.91	4.0	155	0
Female	44.0	0	0	No Info	27.32	6.6	126	0
Male	77.0	0	0	former	24.1	3.5	160	0
Male	72.0	0	1	ever	23.54	6.6	300	1
Female	74.0	0	0	not current	30.18	3.5	90	0
Male	40.0	0	0	No Info	26.17	5.8	160	0
Female	4.0	0	0	No Info	27.32	6.6	140	0
Female	49.0	0	0	ever	27.32	6.1	160	1
Female	45.0	0	0	former	24.72	6.2	90	0
Female	31.0	0	0	never	22.79	6.1	80	0
Female	50.0	0	0	current	22.76	6.1	126	0
Male	25.0	0	0	No Info	27.32	6.6	140	0
Male	16.0	0	0	No Info	26.72	6.1	85	0
Male	8.0	0	0	No Info	27.32	5.8	140	0
Male	41.0	0	0	never	24.65	4.8	90	0
Male	5.0	0	0	No Info	27.32	4.8	130	0
Female	11.0	0	0	No Info	27.32	3.5	155	0
Female	55.0	0	0	never	26.15	4.5	145	0
Female	26.0	0	0	never	39.93	4.0	160	0
Male	55.0	0	0	never	27.32	6.6	140	0
Female	6.0	0	0	No Info	16.34	4.8	140	0
Female	29.0	0	0	current	27.32	6.6	140	0
Female	79.0	0	0	No Info	31.88	6.1	159	0
Female	45.0	0	0	never	38.17	6.5	85	0
Female	52.0	0	0	never	49.17	6.1	80	0
Female	36.0	0	0	current	27.32	6.6	100	0
Male	41.0	0	0	never	28.0	6.5	158	0
Male	47.0	0	0	No Info	24.14	5.8	158	0
Male	33.0	0	0	current	30.53	4.5	140	0
Male	37.0	0	0	No Info	48.72	6.2	159	0
Female	0.56	0	0	No Info	19.13	5.7	90	0
Male	35.0	0	0	former	27.32	5.8	155	0
Female	1.24	0	0	No Info	18.83	5.7	85	0
Male	10.0	0	0	No Info	21.1	6.0	90	0
Female	80.0	0	0	former	21.52	5.8	130	0
Male	29.0	0	0	never	27.32	6.6	126	0
Female	80.0	0	0	No Info	27.32	4.0	85	0
Female	51.0	0	0	never	24.62	3.5	155	0
Male	57.0	0	0	never	27.32	6.1	158	0
Female	49.0	0	0	never	21.25	5.7	140	0
Male	28.0	0	0	No Info	37.75	3.5	100	0
Female	53.0	1	0	never	26.39	5.8	140	0
Female	43.0	0	0	No Info	27.32	5.7	159	0
Female	80.0	0	0	never	27.32	6.6	100	0
Male	71.0	0	0	No Info	27.32	6.0	155	0
[truncated: 98,001 more rows]
