# Supplementary material for: Integrated bagging-RF learning model for diabetes diagnosis in middle-aged and elderly population
Source: PeerJ Comput Sci. 2024 Oct 31;10:e2436. doi: 10.7717/peerj-cs.2436 (PMC11623014; doi:10.7717/peerj-cs.2436)
Supplement: Supplemental Information 2 [file peerj-cs-10-2436-s002.zip › Additional folder 2/Diabetes Simple Diagnosis.csv]

TNB	Age	Gender	BMI	High_BP	FBS	HbA1c_level	Smoking	Diagnosis
0	80	0	25	0	140	6.6	0	0
1	54	0	27	0	80	6.6	0	0
2	28	1	27	0	158	5.7	0	0
3	36	0	23	0	155	5	1	0
4	76	1	20	1	155	4.8	1	0
5	20	0	27	0	85	6.6	0	0
6	44	0	19	0	200	6.5	0	1
7	79	0	23	0	85	5.7	0	0
8	42	1	33	0	145	4.8	0	0
9	32	0	27	0	100	5	0	0
10	53	0	27	0	85	6.1	0	0
11	54	0	54	0	100	6	1	0
12	78	0	36	0	130	5	1	0
13	67	0	25	0	200	5.8	0	0
14	76	0	27	0	160	5	0	0
15	78	1	27	0	126	6.6	0	0
16	15	1	30	0	200	6.1	0	0
17	42	0	24	0	158	5.7	0	0
18	42	0	27	0	80	5.7	0	0
19	37	1	25	0	159	3.5	1	0
20	40	1	36	0	90	6	1	0
21	5	1	18	0	85	6.2	0	0
22	69	0	21	0	85	4.8	0	0
23	72	0	27	0	130	6.5	1	0
24	4	0	13	0	140	4	0	0
25	30	1	33	0	126	6.1	0	0
26	67	1	27	0	200	6.5	1	1
27	40	1	27	0	80	5.8	1	0
28	45	1	26	1	158	4	0	0
29	43	1	26	0	155	6.1	0	0
30	53	0	31	0	200	4	0	0
31	50	1	25	0	145	4	0	0
32	41	0	22	0	126	6.2	1	0
33	20	0	22	0	100	3.5	0	0
34	76	0	23	0	85	5	0	0
35	5	1	15	0	85	5.8	0	0
36	15	0	21	0	130	4.5	0	0
37	26	0	21	0	200	6.6	0	0
38	50	1	27	1	260	5.7	1	1
39	34	0	56	0	200	6.2	0	0
40	73	1	25	0	160	9	1	1
41	5	1	27	0	130	6.6	0	0
42	77	0	32	1	159	5	0	0
43	66	0	29	0	159	4.8	0	0
44	67	0	27	0	160	3.5	0	0
45	44	0	24	0	100	6.1	0	0
46	29	0	19	0	90	5	0	0
47	60	0	18	0	159	4	0	0
48	38	0	28	0	155	6.2	0	0
49	3	0	19	0	100	6.5	0	0
50	57	1	27	0	155	6.1	0	0
51	26	0	27	0	200	4	0	0
52	74	0	28	0	100	5	0	0
53	53	0	27	0	159	7	1	1
54	45	0	23	1	130	4.8	0	0
55	50	1	37	0	159	9	1	1
56	30	1	27	0	140	6.6	0	0
57	19	0	23	0	155	3.5	0	0
58	46	1	24	0	140	5	0	0
59	67	0	63	0	155	8.8	0	1
60	44	1	27	1	145	6.6	1	0
61	21	0	26	0	140	5.8	1	0
62	30	0	27	0	158	6.5	1	0
63	59	0	27	0	159	6	1	0
64	27	0	30	0	100	5.7	1	0
65	59	0	23	0	200	6.5	1	0
66	19	0	27	0	145	5.7	1	0
67	13	0	28	0	90	5	0	0
68	56	1	26	0	200	4.8	0	0
69	2	1	23	0	160	5.7	0	0
70	7	1	15	0	158	5.8	0	0
71	3	1	15	0	90	6.2	0	0
72	30	0	27	0	145	6.2	0	0
73	43	1	27	0	126	3.5	1	0
74	76	0	22	0	158	6.6	0	0
75	41	0	27	0	130	5.7	0	0
76	11	0	17	0	159	6.5	0	0
77	26	0	26	0	158	5.7	0	0
78	34	1	31	0	90	5.8	0	0
79	80	1	24	0	160	4	1	0
80	37	0	30	0	159	5.7	0	0
81	57	1	27	0	126	8.2	0	1
82	53	0	26	0	200	4.5	1	0
83	54	1	31	0	145	6.6	0	0
84	37	0	21	0	200	6.1	0	0
85	56	0	30	0	145	6.5	0	0
86	79	1	31	0	155	5.8	1	0
87	36	0	32	0	220	6.2	1	1
88	38	0	22	0	85	6	1	0
89	6	0	16	0	200	6.6	0	0
90	42	0	17	0	155	6.2	0	0
91	44	0	37	0	145	5.7	0	0
92	54	1	32	0	160	5	1	0
93	38	1	55	0	130	6.5	0	0
94	60	0	27	0	300	7.5	0	1
95	19	1	27	0	80	6.1	0	0
96	67	0	27	0	159	6.2	0	1
97	11	1	27	0	90	6.1	0	0
98	30	0	50	0	100	6	0	0
99	29	1	27	0	158	4.8	1	0
100	38	1	27	0	158	6	0	0
101	74	0	27	0	85	6.6	1	0
102	27	1	27	0	90	6.2	0	0
103	55	0	18	0	160	6	1	0
104	80	0	27	1	280	6.8	0	1
105	57	0	24	0	130	5.8	0	0
106	80	0	27	0	80	4.8	0	0
107	80	0	37	0	140	4	0	0
108	40	1	27	0	200	4.8	0	0
109	9	0	19	0	130	6	0	0
110	50	0	31	0	130	6.2	0	0
111	62	0	21	0	126	5	0	0
112	37	1	27	0	90	3.5	0	0
113	47	0	20	0	145	4	0	0
114	55	0	34	1	140	5.7	0	0
115	28	1	27	0	130	6.2	0	0
116	66	0	20	0	160	6.1	1	0
117	43	0	18	0	85	6.2	1	0
118	12	0	20	0	158	3.5	0	0
119	68	1	27	1	126	5	1	0
120	36	0	27	0	160	3.5	0	0
121	27	1	20	0	159	6.6	0	0
122	5	0	16	0	160	5.8	0	0
123	75	1	27	0	100	6.1	1	0
124	7	1	15	0	130	6.5	0	0
125	77	0	31	0	280	6.5	0	1
126	79	1	28	1	160	6.6	0	0
127	79	0	25	0	130	5	0	0
128	22	0	25	0	145	4	0	0
129	58	1	36	0	160	5.8	1	0
130	11	1	27	0	100	6.6	0	0
131	40	1	27	0	158	6.1	0	0
132	79	0	27	0	200	3.5	0	0
133	28	0	26	0	200	5.8	1	0
134	18	1	35	0	200	5	0	0
135	80	1	22	0	155	9	0	1
136	47	0	36	0	155	7.5	0	1
137	24	0	25	0	155	6.1	1	0
138	42	0	27	0	85	6	1	0
139	18	1	23	0	160	4.8	0	0
140	80	0	44	1	160	6.5	0	0
141	34	0	27	0	160	6	0	0
142	80	0	21	0	300	7	1	1
143	38	1	29	0	90	5	0	0
144	80	0	20	0	130	6.5	0	0
145	80	0	27	0	200	6	0	0
146	53	1	30	0	280	6.6	1	1
147	34	1	24	0	85	5	0	0
148	17	0	22	0	90	6.5	0	0
149	29	0	33	0	159	3.5	0	0
150	55	1	27	0	80	6	1	0
151	12	0	27	0	160	5.7	0	0
152	29	0	29	0	140	5.7	0	0
153	25	0	27	0	90	5.8	0	0
154	67	0	25	0	145	5.8	0	0
155	0	0	14	0	160	6.5	0	0
156	54	0	26	0	158	6.1	1	0
157	33	0	41	0	160	4	0	0
158	68	0	34	0	100	5.8	1	0
159	38	0	23	0	145	6.1	0	0
160	62	0	36	0	200	6.5	0	0
161	57	0	29	0	130	6.5	1	0
162	59	1	30	0	126	5	1	0
163	16	1	17	0	158	6.5	0	0
164	21	0	27	0	159	3.5	0	0
165	15	0	19	0	130	4.5	0	0
166	33	0	22	0	100	5.7	0	0
167	80	0	29	0	158	5.8	0	0
168	46	0	35	0	140	3.5	1	0
169	61	0	39	0	140	9	1	1
170	31	0	27	0	159	4	1	0
171	41	1	27	0	159	4	0	0
172	34	0	27	0	126	6.1	0	0
173	8	1	27	0	155	6.6	0	0
174	76	1	31	0	155	7.5	0	1
175	60	1	27	0	100	6.6	0	0
176	49	0	26	0	158	4.8	0	0
177	59	0	23	0	130	6.1	1	0
178	31	1	25	0	158	3.5	0	0
179	25	1	27	0	140	6.1	0	0
180	59	0	25	0	90	5.7	0	0
181	39	1	27	0	159	5.7	0	0
182	25	0	26	0	160	4	0	0
183	9	1	27	0	85	6.5	0	0
184	27	0	27	0	145	6.1	0	0
185	41	1	23	0	140	6.5	1	0
186	29	0	24	0	145	4.5	0	0
187	40	0	27	0	160	5.7	0	0
188	21	0	25	0	145	6.6	1	0
189	77	0	27	0	140	6.5	0	0
190	27	1	27	0	90	6	0	0
191	65	1	30	0	145	3.5	1	0
192	56	0	21	0	85	6	0	0
193	26	0	40	0	140	6.1	0	0
194	41	0	26	0	130	6.2	0	0
195	45	0	42	0	130	6.1	1	0
196	80	1	27	0	140	6	0	0
197	76	1	23	0	130	5.8	0	0
198	3	0	15	0	130	5.7	0	0
199	43	0	26	0	300	6.5	0	1
200	20	0	28	0	140	5.8	0	0
201	20	0	30	0	200	4	1	0
202	38	0	36	0	200	5.7	0	0
203	14	1	23	0	130	3.5	0	0
204	46	0	23	0	90	3.5	0	0
205	6	1	27	0	200	5.7	0	0
206	42	0	27	0	100	5.8	0	0
207	24	0	32	0	159	5.8	0	0
208	41	0	35	0	159	4	0	0
209	38	1	29	0	126	4.5	1	0
210	24	1	26	0	130	6.2	1	0
211	21	1	22	0	80	4	0	0
212	70	0	27	0	145	5.7	0	0
213	80	1	29	0	145	5.8	0	0
214	29	0	26	0	200	3.5	0	0
215	46	1	27	0	158	5	0	0
216	18	1	21	0	200	6	0	0
217	27	0	20	0	80	6.5	0	0
218	0	0	16	0	140	5	0	0
219	2	1	17	0	126	4.5	0	0
220	53	0	31	0	126	6.2	0	0
221	6	1	13	0	160	6.5	0	0
222	37	0	26	0	159	4.5	0	0
223	60	0	34	0	100	6.1	1	0
224	14	0	28	0	85	6.2	0	0
225	48	0	36	1	126	6.6	0	0
226	2	1	27	0	85	5.7	0	0
227	21	0	27	0	126	5.8	0	0
228	31	0	32	0	126	3.5	0	0
229	19	0	21	0	155	6.5	0	0
230	57	1	29	0	160	6.6	1	0
231	16	0	21	0	130	6.2	0	0
232	80	0	27	0	145	6.2	1	0
233	11	1	17	0	126	6.6	0	0
234	51	1	27	0	145	4.8	0	0
235	71	0	27	0	126	5	0	0
236	55	1	27	0	159	6.8	0	1
237	19	0	27	0	130	3.5	0	0
238	59	1	25	1	130	6	0	0
239	26	0	28	0	160	4.8	0	0
240	18	1	31	0	126	4.8	0	0
241	0	1	17	0	140	6	0	0
242	57	1	27	1	160	6.6	1	1
243	37	0	32	0	126	5.7	0	0
244	31	0	25	0	145	5.7	0	0
245	4	1	15	0	130	6.2	0	0
246	74	1	27	0	159	6	0	0
247	48	1	27	0	160	6.6	1	0
248	17	1	20	0	160	6.6	0	0
249	59	0	22	0	155	4.8	0	0
250	30	1	29	0	140	6.6	0	0
251	17	1	24	0	158	5.7	0	0
252	9	1	20	0	200	5.8	1	0
253	64	0	27	0	155	6.2	0	1
254	63	1	35	1	200	5.8	1	1
255	46	0	29	0	145	6.6	0	0
256	52	0	21	1	80	4	0	0
257	38	1	29	0	155	5.8	0	0
258	27	1	27	0	140	6.1	0	0
259	63	1	22	0	126	5.7	0	0
260	17	0	23	0	158	4.8	1	0
261	55	0	38	0	158	5.7	1	0
262	80	1	23	0	159	6.1	0	1
263	4	1	18	0	80	3.5	0	0
264	4	0	13	0	126	3.5	0	0
265	4	0	27	0	140	5	0	0
266	70	0	29	0	130	8.2	1	1
267	22	0	24	0	158	3.5	0	0
268	0	0	12	0	100	6.6	0	0
269	54	0	23	0	160	4.8	0	0
270	21	0	30	0	160	6	1	0
271	2	1	15	0	140	6	0	0
272	69	1	26	0	155	6.5	0	0
273	43	0	22	0	100	4.8	0	0
274	58	0	39	0	158	4.8	0	0
275	32	0	32	0	85	5.8	1	0
276	48	0	24	1	90	3.5	0	0
277	21	1	24	0	200	5.7	0	0
278	59	0	27	1	140	5.7	0	0
279	14	1	21	0	160	6.6	0	0
280	50	1	25	0	155	6.5	1	0
281	19	1	21	0	155	6.1	0	0
282	62	1	27	0	200	4	0	0
283	56	0	33	0	90	6.5	0	0
284	27	0	32	0	159	5	0	0
285	38	0	24	0	145	6	0	0
286	65	0	23	0	85	6.2	0	0
287	39	0	27	0	140	6.6	0	0
288	18	0	19	0	140	3.5	0	0
289	10	1	19	0	155	6.6	0	0
290	27	1	20	0	155	6.6	0	0
291	48	1	27	0	200	4.8	0	0
292	57	0	25	0	130	3.5	0	0
293	48	0	20	0	145	7	0	1
294	44	1	27	0	159	6.1	0	0
295	48	0	30	0	85	6	0	0
296	2	0	14	0	159	5	0	0
297	41	0	27	0	155	4.5	0	0
298	50	0	27	0	85	6.6	0	0
299	42	0	24	0	159	9	0	1
300	66	0	27	0	85	4	0	0
301	43	0	27	0	126	6	0	0
302	24	1	20	0	158	4.5	0	0
303	25	0	27	0	159	5	1	0
304	46	1	31	0	100	6.5	0	0
305	21	0	36	0	100	5.7	0	0
306	80	0	21	0	159	5	1	0
307	31	1	25	0	140	4.8	1	0
308	47	0	27	0	155	6.2	1	0
309	52	0	23	0	90	6.5	0	0
310	35	1	26	0	130	4	1	0
311	50	1	33	0	158	5.8	0	0
312	46	1	35	0	90	5.7	0	0
313	6	1	27	0	155	6.2	0	0
314	74	1	27	0	80	6.1	0	0
315	61	0	21	0	85	4.8	1	0
316	40	1	29	0	130	6	1	0
317	52	0	20	0	100	6.6	0	0
318	27	0	20	0	159	6.2	0	0
319	17	1	20	0	155	6	0	0
320	43	1	39	0	200	5.8	0	0
321	80	0	36	0	200	6.5	1	1
322	80	0	43	0	158	6	1	0
323	50	0	21	0	126	4.5	1	0
324	43	0	27	0	159	5.8	0	0
325	17	1	16	0	130	6.2	0	0
326	80	0	35	0	159	5.7	0	0
327	7	0	15	0	80	6.1	0	0
328	73	0	27	0	145	6	0	0
329	61	1	27	0	130	6.2	0	0
330	21	0	17	0	126	6.2	0	0
331	10	0	27	0	158	3.5	0	0
332	55	1	23	0	158	6.1	1	0
333	56	1	26	0	100	3.5	0	0
334	15	0	19	0	85	6.6	0	0
335	30	1	27	0	159	6.2	1	0
336	66	1	27	0	159	5.7	1	0
337	2	1	27	0	80	4.8	0	0
338	56	1	37	0	159	4	0	0
339	60	1	25	0	200	4	0	0
340	27	1	27	0	100	3.5	0	0
341	54	1	30	0	158	5	0	0
342	60	0	27	0	158	4.8	0	0
343	34	0	37	0	140	5.7	1	0
344	40	1	27	0	130	5	0	0
345	52	0	22	1	158	5	1	0
346	41	0	26	0	80	5.8	0	0
347	2	1	24	0	155	4	0	0
348	65	1	31	0	90	3.5	1	0
349	80	0	25	0	85	4.8	0	0
350	52	0	50	1	155	6.6	0	1
351	22	0	27	0	80	4.8	0	0
352	17	1	44	0	145	6	0	0
353	32	0	25	0	100	5	1	0
354	71	1	27	0	200	8.2	0	1
355	16	0	27	0	200	4.8	0	0
356	48	1	35	0	100	6.6	0	0
357	10	1	27	0	90	6.1	0	0
358	80	1	28	0	100	5.8	1	0
359	66	0	35	0	90	6.5	1	0
360	2	1	14	0	130	6.5	0	0
361	80	1	24	0	280	7.5	1	1
362	67	0	26	0	145	4.5	1	0
363	10	1	23	0	160	6.1	0	0
364	27	1	24	0	159	6.2	0	0
365	33	1	30	0	160	6	0	0
366	80	1	32	0	80	6.6	0	0
367	49	0	24	0	80	5.7	1	0
368	60	0	26	0	158	4.5	0	0
369	27	0	25	0	100	6.1	0	0
370	59	1	29	0	220	8.2	1	1
371	33	1	28	0	85	6.6	0	0
372	56	0	26	0	160	3.5	1	0
373	42	0	39	1	159	6.6	0	0
374	60	0	48	1	85	6	1	0
375	55	0	32	1	140	6	0	0
376	22	0	20	0	159	5.8	1	0
377	22	0	27	0	159	4.5	0	0
378	29	0	51	0	90	4	0	0
379	6	1	22	0	130	6.1	0	0
380	80	1	15	0	145	6.5	1	0
381	20	0	24	0	159	6.1	0	0
382	71	0	25	0	85	4.5	1	0
383	80	0	27	0	145	4.8	0	0
384	28	1	32	0	100	4.8	0	0
385	43	0	27	0	160	4.8	0	0
386	53	0	36	0	126	5.8	1	0
387	4	0	17	0	158	6.5	0	0
388	75	1	19	0	85	5	0	0
389	52	0	27	0	159	4	0	0
390	68	1	19	0	160	4.8	1	0
391	61	0	31	0	155	5.7	0	0
392	29	1	25	0	130	6.1	1	1
393	62	0	27	0	100	5.8	0	0
394	26	1	22	0	160	6.6	1	0
395	15	0	20	0	155	5	0	0
396	0	1	14	0	126	6.5	0	0
397	9	1	17	0	100	3.5	0	0
398	50	0	24	0	100	6.1	1	0
399	76	0	27	0	160	6.2	0	0
400	59	0	33	0	159	6.1	0	0
401	9	1	17	0	130	4.5	0	0
402	27	0	26	0	100	5.7	0	0
403	46	0	16	0	145	4.8	0	0
404	6	1	20	0	160	5.7	0	0
405	66	1	31	1	80	3.5	1	0
406	77	1	26	1	90	5.8	0	0
407	37	1	37	0	130	4.8	1	0
408	41	0	37	0	80	3.5	0	0
409	80	0	29	1	145	6.2	1	0
410	45	0	27	0	200	6.5	1	0
411	17	1	38	0	145	6.2	0	0
412	25	0	25	0	155	5	0	0
413	51	1	38	0	100	6	0	0
414	68	0	40	0	260	7.5	0	1
415	65	0	30	0	160	5.8	1	0
416	19	0	22	0	159	6.6	0	0
417	55	0	27	0	158	6.2	0	0
418	52	0	27	0	140	9	0	1
419	34	0	21	0	130	6.1	0	0
420	53	0	45	0	145	6.1	0	0
421	3	1	27	0	155	3.5	0	0
422	21	0	27	0	80	6.6	1	0
423	26	1	27	0	100	6.6	0	0
424	46	0	16	0	85	3.5	1	0
425	23	0	24	0	155	3.5	0	0
426	57	1	22	0	126	5.8	0	0
427	64	0	21	0	130	3.5	1	0
428	16	0	22	0	130	6.6	0	0
429	43	0	40	0	159	4.8	0	0
430	70	0	33	0	126	7.5	1	1
431	52	1	32	0	90	4.5	0	0
432	42	1	27	0	160	5.7	0	0
433	80	0	23	0	80	6.6	0	0
434	63	1	27	0	126	4	1	0
435	6	1	15	0	85	6.2	0	0
436	69	0	24	0	140	6.2	1	0
437	52	1	27	0	159	5	0	0
438	53	1	22	1	126	6	1	0
439	31	0	26	0	159	4	0	0
440	46	1	30	1	200	4.8	0	0
441	20	0	21	0	155	5.8	0	0
442	27	0	22	0	155	6.6	0	0
443	35	1	18	0	200	6.1	0	0
444	66	1	25	0	158	6	0	0
445	51	0	43	0	159	5	0	0
446	6	1	17	0	90	5.8	0	0
447	71	1	26	0	159	8.8	0	1
448	57	0	27	0	145	6	1	0
449	4	0	31	0	130	3.5	0	0
450	15	0	23	0	100	5.8	0	0
451	30	0	28	0	200	6.6	1	0
452	42	0	33	0	80	4.8	0	0
453	70	0	26	0	159	4.5	0	0
454	58	0	24	0	145	5	1	0
455	47	1	31	0	90	4.5	1	0
456	43	0	21	0	90	4.5	0	0
457	64	1	25	0	155	6.6	0	0
458	3	1	15	0	130	6	0	0
459	47	0	27	0	126	4.8	0	0
460	14	1	21	0	158	4.8	0	0
461	3	1	17	0	90	6.6	0	0
462	36	0	30	0	85	6.2	0	0
463	48	1	36	1	140	6.8	1	1
464	59	0	35	0	90	6.6	0	0
465	79	0	27	1	159	6.5	1	1
466	70	0	26	0	90	5.7	1	0
467	57	1	23	0	90	4.5	1	0
468	46	1	21	1	145	6.1	0	0
469	39	0	23	0	145	4.5	1	0
470	37	1	37	0	126	7	0	1
471	21	1	28	0	80	6.2	0	0
472	43	1	27	0	200	4.8	0	0
473	80	0	25	0	159	4.8	0	0
474	4	0	14	0	160	5	0	0
475	80	1	27	0	158	6	0	0
476	46	1	22	0	80	6	0	0
477	80	1	26	0	159	4.8	1	0
478	19	0	27	0	145	6.2	0	0
479	0	1	16	0	158	4	0	0
480	52	0	22	0	145	6.2	0	0
481	29	0	27	0	85	5	0	0
482	13	0	27	0	100	6.5	0	0
483	54	0	24	0	80	4.8	0	0
484	15	1	19	0	200	6.6	0	0
485	17	0	19	0	200	5	0	0
486	51	0	23	0	200	6.2	0	0
487	20	0	26	0	85	5.7	1	0
488	1	1	15	0	140	6.2	0	0
489	34	0	23	0	80	6.5	0	0
490	29	1	36	0	100	4	0	0
491	46	0	21	0	158	6.1	1	0
492	59	0	29	1	160	3.5	1	0
493	60	0	28	0	130	6	0	0
494	4	1	15	0	155	4.8	0	0
495	70	1	27	0	130	6.5	0	0
496	80	0	33	0	160	6.6	0	0
497	62	0	27	0	90	5.8	0	0
498	75	1	31	1	126	4.8	1	0
499	73	1	27	0	126	6.6	0	0
500	8	0	27	0	100	5.8	0	0
501	36	1	46	0	130	6.2	1	1
502	80	1	22	0	155	6.1	1	0
503	78	0	27	1	126	6.2	1	0
504	76	0	26	0	200	5.8	0	0
505	29	0	27	0	145	4.5	0	0
506	69	0	32	0	160	6.2	0	0
507	6	1	18	0	155	3.5	0	0
508	23	1	22	0	80	3.5	0	0
509	18	0	19	0	140	6.5	0	0
510	2	0	15	0	200	6.5	0	0
511	57	1	32	0	80	6	0	0
512	23	1	27	0	85	5.8	1	0
513	58	1	28	0	155	6.6	1	0
514	26	0	33	0	130	4	0	0
515	63	1	29	0	145	5.7	0	0
516	48	1	28	0	200	4.8	0	0
517	67	0	32	0	280	7	1	1
518	39	1	29	0	158	6.1	1	0
519	58	0	36	0	158	6.2	1	0
520	27	0	22	0	145	6	1	0
521	4	1	16	0	126	4.5	0	0
522	19	1	21	0	160	4.5	0	0
523	3	0	14	0	159	4	0	0
524	62	1	27	0	85	4.8	0	0
525	59	0	41	0	80	6.6	1	0
526	46	1	32	0	126	6.1	1	0
527	53	0	34	0	155	6.6	0	0
528	78	0	28	0	90	4.8	0	0
529	43	1	26	0	155	6	0	0
530	49	0	36	1	155	8.8	1	1
531	50	1	31	0	145	7.5	0	1
532	67	0	25	0	126	4.5	1	0
533	20	0	24	0	80	5.7	0	0
534	80	0	20	0	126	6.6	0	0
535	50	1	27	0	80	5.8	0	0
536	48	0	25	0	159	5	0	0
537	31	0	22	0	159	5.7	0	0
538	30	1	30	0	100	6.6	1	0
539	73	1	24	0	220	7.5	1	1
540	59	0	40	0	159	4	0	0
541	80	1	25	0	126	5.8	0	0
542	61	1	27	0	158	3.5	1	0
543	8	1	16	0	145	3.5	0	0
544	80	0	27	0	160	4	0	0
545	13	0	18	0	85	6.2	0	0
546	49	0	21	0	158	5.8	0	0
547	2	1	27	0	130	5.7	0	0
548	18	0	21	0	159	4	0	0
549	3	0	20	0	159	3.5	0	0
550	42	0	27	0	160	4.8	1	0
551	60	0	26	0	140	5.7	0	1
552	62	0	24	0	200	6.6	1	0
553	10	0	15	0	160	5	0	0
554	77	1	25	1	155	6.1	1	0
555	42	0	36	1	130	6.1	1	0
556	31	1	31	0	85	6.6	0	0
557	30	0	32	0	155	4.8	0	0
558	3	0	27	0	85	6	0	0
559	23	0	24	0	140	3.5	0	0
560	36	0	36	0	126	6.2	0	0
561	43	1	69	0	130	7.5	0	1
562	65	0	27	0	200	3.5	0	0
563	46	0	39	1	100	6.6	1	0
564	1	1	16	0	200	3.5	0	0
565	75	1	28	0	160	7.5	1	1
566	66	0	37	0	130	6.5	0	1
567	57	0	27	1	155	6.6	0	0
568	23	0	22	0	158	4	0	0
569	37	1	27	0	100	6.6	0	0
570	3	1	19	0	85	4	0	0
571	80	0	36	0	130	9	0	1
572	27	0	26	0	160	6.6	0	0
573	23	1	29	0	140	6.2	1	0
574	54	1	26	0	159	6	1	0
575	54	0	31	0	200	6.1	1	0
576	0	1	14	0	140	3.5	0	0
577	0	1	15	0	160	6.5	0	0
578	22	0	23	0	140	6	0	0
579	40	0	35	0	130	6.5	0	1
580	19	1	17	0	80	6.2	0	0
581	47	0	25	0	158	4.5	1	0
582	40	1	27	0	155	4	1	0
583	60	0	24	0	158	6.6	0	0
584	45	0	27	0	80	5.7	0	0
585	25	0	22	0	85	6.5	0	0
586	75	1	22	0	130	6	1	0
587	69	0	28	0	140	6.2	0	0
588	59	1	27	0	90	5.8	0	0
589	69	1	24	0	126	6.8	1	1
590	15	0	27	0	90	5.8	0	0
591	13	1	19	0	80	6.5	0	0
592	60	0	21	0	155	4.5	1	0
593	11	0	20	0	130	6	0	0
594	51	0	26	1	100	6	0	0
595	10	1	17	0	159	4	1	0
596	80	0	27	0	160	6.2	0	0
597	34	0	24	0	158	3.5	1	0
598	10	1	34	0	155	5.8	0	0
599	29	0	41	0	140	6.5	0	0
600	52	0	22	0	145	5	1	0
601	61	1	23	0	130	6.6	0	0
602	45	1	27	0	158	5.8	0	0
603	6	1	16	0	200	6.1	0	0
604	13	0	22	0	140	4.8	0	0
605	80	1	27	0	80	6.2	1	0
606	31	0	21	0	159	5.8	0	0
607	27	0	29	0	130	6.1	0	0
608	69	0	31	0	260	9	1	1
609	1	1	17	0	155	3.5	0	0
610	54	0	43	0	140	6.6	0	0
611	16	0	20	0	145	6.5	1	0
612	55	0	36	0	85	3.5	0	0
613	80	1	27	0	200	6.5	0	0
614	47	1	48	0	100	5.7	1	0
615	40	0	27	0	126	6.5	0	0
616	19	1	20	0	100	4	0	0
617	59	0	60	0	145	8.8	0	1
618	47	1	27	0	126	6.1	0	0
619	16	0	21	0	145	3.5	0	0
620	36	0	39	0	100	5.8	0	0
621	70	1	27	0	160	6.1	1	0
622	14	1	19	0	85	6.5	0	0
623	13	0	21	0	200	6.1	0	0
624	47	0	27	0	145	6	0	0
625	43	1	40	1	159	6.6	1	1
626	6	1	16	0	130	3.5	0	0
627	20	0	27	0	158	4	0	0
628	43	1	37	0	160	6	0	0
629	65	0	20	0	80	5.8	0	0
630	18	0	33	0	145	3.5	0	0
631	43	1	22	0	80	5	0	0
632	5	1	17	0	130	5	0	0
633	1	1	19	0	159	4.5	0	0
634	38	0	20	0	159	5.8	0	0
635	21	0	27	0	126	4.5	0	0
636	29	0	29	0	90	4.8	0	0
637	80	1	27	0	100	5.8	1	0
638	67	1	25	0	85	4.5	1	0
639	7	0	27	0	159	6.1	0	0
640	64	0	27	0	200	5.7	0	0
641	37	0	33	0	100	3.5	1	0
642	29	0	18	0	100	6.2	0	0
643	25	1	27	0	158	6.5	0	0
644	45	0	35	0	158	6.1	1	0
645	68	0	24	1	85	6.2	0	0
646	47	1	27	0	155	4.8	0	0
647	59	1	27	0	85	4	0	0
648	73	0	35	0	260	5.8	0	1
649	20	0	22	0	126	3.5	0	0
650	41	1	35	0	140	5	0	0
651	80	0	27	0	80	3.5	0	0
652	1	0	18	0	159	6.6	0	0
653	39	0	44	0	90	6.2	1	0
654	80	1	29	0	100	6	1	0
655	31	1	42	0	145	4.5	0	0
656	55	1	27	0	155	5	0	0
657	41	0	27	0	200	6.1	0	0
658	51	0	31	0	130	4.8	0	0
659	40	1	25	0	158	4	1	0
660	16	1	21	0	160	5.8	0	0
661	41	1	28	0	126	5	0	0
662	53	1	38	0	130	3.5	1	0
663	52	1	25	0	130	5.8	0	0
664	29	0	31	0	130	3.5	1	0
665	43	0	29	0	200	6.5	0	0
666	73	0	27	0	130	5.8	0	0
667	46	1	27	0	159	6.6	0	1
668	50	0	21	0	126	5	0	0
669	72	1	28	1	160	6.2	0	0
670	42	1	30	1	160	5.8	1	0
671	42	0	37	0	126	4.8	0	0
672	59	0	43	0	160	6.2	1	1
673	54	1	24	0	155	6.1	0	0
674	2	0	16	0	159	5.7	0	0
675	0	0	10	0	100	5.7	0	0
676	10	0	24	0	145	6.1	0	0
677	39	0	34	0	126	3.5	1	0
678	24	1	23	0	126	4.5	0	0
679	18	0	27	0	85	6.6	1	0
680	46	1	27	0	160	6.5	1	0
681	47	0	23	0	145	6.1	1	0
682	6	0	15	0	140	6	0	0
683	7	0	16	0	140	5.8	0	0
684	20	0	28	0	155	6.5	1	0
685	71	0	17	0	145	5.8	0	0
686	39	0	22	0	158	5.8	1	0
687	1	1	16	0	140	4.5	0	0
688	29	1	33	0	160	3.5	1	0
689	80	0	27	0	200	6	0	1
690	64	0	21	0	200	6.5	0	0
691	26	1	25	0	160	4.8	0	0
692	8	1	23	0	126	5.7	0	0
693	62	0	27	0	130	5.8	1	0
694	53	0	42	0	145	6.1	1	0
695	55	0	35	0	140	6.5	0	0
696	64	0	49	0	140	8.2	1	1
697	40	0	31	0	159	6.6	0	1
698	16	1	25	0	85	6.5	0	0
699	13	0	31	0	126	5	0	0
700	24	1	27	0	100	5.7	0	0
701	80	1	23	1	160	4.8	1	0
702	64	1	39	0	220	8.8	0	1
703	38	1	23	0	158	6.5	0	0
704	8	0	15	0	155	4.8	0	0
705	47	0	27	0	200	5.7	0	0
706	36	0	29	0	155	6.1	1	0
707	55	0	27	0	160	4	0	0
708	27	0	21	0	90	5.7	1	0
709	18	0	27	0	85	4	0	0
710	80	0	27	1	85	6.6	0	0
711	53	0	27	0	85	5	0	0
712	31	1	28	0	158	4.8	0	0
713	52	1	27	0	140	5.7	0	0
714	59	1	27	0	155	4.8	1	0
715	45	1	28	0	158	4.8	0	0
716	74	0	26	1	158	4.8	1	0
717	24	0	34	0	158	6.2	1	0
718	55	0	27	0	90	5	0	0
719	59	0	24	0	145	6.6	1	0
720	62	1	27	0	160	5.7	0	0
721	46	0	19	0	145	3.5	0	0
722	17	1	21	0	140	4	0	0
723	64	0	27	0	145	6	0	0
724	70	1	27	1	158	4.5	0	0
725	38	0	27	1	160	6.1	1	1
726	4	0	15	0	80	5	0	0
727	45	1	25	1	100	4.8	0	0
728	7	0	27	0	130	3.5	0	0
729	20	1	25	0	200	6.1	0	0
730	25	0	18	0	159	3.5	1	0
731	18	1	23	0	90	5.7	0	0
732	30	1	28	0	126	5.7	0	0
733	41	1	25	0	140	4	0	0
734	75	1	22	0	160	7	0	1
735	38	1	27	0	158	3.5	0	0
736	76	0	27	0	145	6.1	0	0
737	55	0	27	0	80	4	0	0
738	80	1	22	0	80	6	0	0
739	80	0	24	1	155	6.2	1	0
740	33	0	23	0	159	4	0	0
741	72	0	27	0	130	4.8	0	0
742	39	1	29	0	145	6	0	0
743	70	0	24	0	145	6.6	1	0
744	62	1	32	0	300	5.8	1	1
745	22	0	31	0	80	6.1	1	0
746	60	0	30	0	80	4.8	0	0
747	28	1	27	0	80	5	0	0
748	51	0	22	1	85	6.2	1	0
749	28	0	20	1	200	6.6	0	1
750	45	0	27	0	158	4.5	1	0
751	4	1	27	0	200	6.5	0	0
752	19	1	42	0	80	3.5	0	0
753	57	0	30	0	160	6	0	0
754	30	0	26	0	160	6.6	1	0
755	42	1	29	0	145	4.5	1	0
756	9	1	16	0	100	4.8	0	0
757	27	0	27	0	85	4.8	0	0
758	59	1	25	1	140	9	1	1
759	3	0	27	0	100	3.5	0	0
760	24	0	27	0	159	5	0	0
761	66	0	37	0	159	5.7	1	1
762	15	1	25	0	145	3.5	0	0
763	21	0	27	0	160	3.5	1	0
764	23	0	27	0	140	6	0	0
765	5	1	16	0	126	5	0	0
766	28	0	20	0	80	6.2	0	0
767	10	1	30	0	126	6.5	0	0
768	39	0	27	0	200	3.5	0	0
769	75	0	27	0	126	3.5	1	0
770	38	0	49	0	160	5.7	0	0
771	65	1	33	0	159	6.2	1	0
772	41	0	34	0	159	4.8	0	0
773	39	0	27	0	159	6.1	0	0
774	42	0	36	0	100	6	0	0
775	3	0	17	0	126	6	0	0
776	39	0	27	0	145	8.8	0	1
777	51	0	27	0	158	6.1	1	0
778	28	0	27	0	100	6.2	0	0
779	3	0	17	0	145	5.7	0	0
780	51	0	42	0	158	6.5	0	0
781	5	0	18	0	85	3.5	0	0
782	77	0	23	0	158	4.5	1	0
783	41	0	21	0	85	4.8	0	0
784	25	0	35	0	90	6.5	1	0
785	62	0	26	0	85	6.2	0	0
786	30	0	27	0	80	4.8	0	0
787	4	0	21	0	90	6.6	0	0
788	2	0	27	0	155	3.5	0	0
789	48	0	22	0	158	4	0	0
790	0	1	31	0	200	4	0	0
791	34	0	30	0	130	6.1	0	0
792	27	0	19	0	85	6.6	0	0
793	54	0	28	1	80	4.8	1	0
794	30	0	27	0	80	4.5	0	0
795	55	0	27	0	126	5.7	1	0
796	41	0	27	0	145	4	1	0
797	3	0	16	0	130	4.8	0	0
798	30	0	25	0	160	5.7	0	0
799	72	0	27	0	85	3.5	1	0
800	56	1	24	0	130	6.2	0	0
801	80	1	32	0	130	6	1	1
802	25	0	27	0	85	6.1	0	0
803	49	0	24	0	140	5	1	0
804	58	1	19	0	130	9	1	1
805	78	0	25	0	159	5.7	0	0
806	32	0	25	0	155	6.5	0	0
807	57	0	20	0	160	4.5	1	0
808	14	1	15	0	155	6.1	0	0
809	21	1	26	0	85	5	0	0
810	1	1	18	0	126	4	0	0
811	12	1	18	0	155	5.7	0	0
812	21	0	27	0	80	4.8	0	0
813	75	0	33	0	80	5	0	0
814	31	0	25	0	80	4.5	1	0
815	25	0	27	0	80	5.7	0	0
816	57	0	18	0	155	4.5	1	0
817	2	0	14	0	80	4	0	0
818	51	1	27	0	126	5.8	0	0
819	20	1	20	0	158	6.6	1	0
820	29	0	37	0	140	3.5	1	0
821	38	0	27	0	126	5.8	0	0
822	0	1	11	0	85	5.8	0	0
823	69	1	44	1	145	6.2	0	0
824	38	0	27	0	100	5.7	0	0
825	51	0	27	0	160	5	0	0
826	5	0	16	0	85	4.5	0	0
827	67	1	30	0	145	5.8	1	0
828	39	1	27	0	140	6.1	1	0
829	47	1	30	0	90	4.8	0	0
830	15	0	22	0	200	4	0	0
831	38	1	33	0	200	5	0	0
832	24	0	26	0	90	6.1	1	0
833	46	0	23	0	100	5	1	0
834	57	1	23	0	130	4.5	1	0
835	44	0	27	0	158	6.2	0	0
836	39	0	27	0	200	4.5	0	0
837	31	0	33	0	80	5	0	0
838	14	1	20	0	200	6	0	0
839	60	0	27	0	130	4	1	0
840	31	0	22	0	126	4	0	0
841	80	0	20	0	90	5	0	0
842	51	0	34	0	160	6.5	0	0
843	16	0	36	0	80	6.2	0	0
844	12	1	27	0	126	6.5	0	0
845	40	0	28	0	90	6	1	0
846	62	0	26	0	160	6.1	0	0
847	58	1	25	0	85	4	1	0
848	66	1	27	0	80	5.7	0	0
849	26	1	20	0	200	6	0	0
850	22	0	22	0	159	4.8	1	0
851	3	1	18	0	140	4.5	0	0
852	26	0	18	0	130	5.8	0	0
853	49	1	27	0	200	5.8	1	0
854	3	1	16	0	90	4	0	0
855	57	0	23	1	145	5.8	0	0
856	58	0	26	0	140	4.8	0	0
857	70	0	34	1	158	4.5	0	0
858	37	0	24	0	158	6.2	0	0
859	26	1	37	0	130	6.1	0	0
860	30	1	40	0	90	4.8	0	0
861	70	0	19	0	200	6.1	0	0
862	47	0	25	0	200	4	0	0
863	20	0	27	0	126	5.7	0	0
864	80	1	22	0	145	6.6	1	0
865	5	1	19	0	159	5.8	0	0
866	34	0	27	0	155	4.5	1	0
867	56	0	27	0	200	6.1	0	0
868	52	0	19	0	100	6.1	0	0
869	59	0	29	1	158	3.5	1	0
870	76	0	29	0	90	6	0	0
871	42	1	26	0	159	6.2	1	0
872	1	1	19	0	126	5	0	0
873	55	1	28	1	100	5.8	1	0
874	35	0	36	0	85	6.6	1	0
875	10	1	27	0	155	4.8	0	0
876	73	0	37	0	85	6.6	0	0
877	59	0	20	1	145	5.8	1	0
878	36	1	36	0	126	4.8	0	0
879	48	0	27	0	200	3.5	0	0
880	75	0	27	1	240	6.6	0	1
881	53	0	27	0	159	6.6	1	0
882	62	0	27	1	130	6.1	1	0
883	27	1	27	0	200	4	0	0
884	71	1	25	0	155	4.5	1	0
885	63	0	37	0	90	4.8	1	0
886	54	0	27	0	160	6.5	1	0
887	20	0	33	0	85	6.5	1	0
888	48	0	31	0	240	6.2	1	1
889	10	1	19	0	159	5.7	0	0
890	49	0	27	0	126	4.5	0	0
891	27	1	36	1	159	3.5	0	0
892	68	0	27	0	159	6	1	0
893	80	0	27	0	159	8.8	0	1
894	36	0	32	0	140	5.8	0	0
895	59	0	22	0	158	6.2	0	0
896	38	0	29	0	85	6	1	0
897	34	0	26	0	126	6	1	0
898	53	1	27	0	80	5	0	0
899	48	0	29	0	80	6.2	1	0
900	14	1	21	0	159	5.7	0	0
901	47	1	27	0	200	6	0	0
902	28	1	27	0	80	6.6	0	0
903	44	0	27	0	159	5.8	0	1
904	42	1	27	0	130	6.5	1	0
905	65	1	34	0	126	6	1	0
906	80	0	27	0	140	6.2	0	0
907	44	1	27	0	90	5.8	0	0
908	26	0	27	0	200	5.8	0	0
909	75	1	24	0	126	6.2	1	0
910	80	1	27	0	130	6	0	0
911	31	0	27	0	158	6	0	0
912	62	0	42	0	159	5.8	0	0
913	34	1	25	0	126	5.8	1	0
914	53	0	35	0	85	5	1	0
915	67	1	26	1	85	6	0	0
916	33	0	22	0	130	3.5	0	0
917	64	0	31	0	159	5.8	0	0
918	47	0	24	0	130	4.8	0	0
919	51	1	22	0	200	6.5	1	0
920	53	0	27	0	155	6.6	0	1
921	62	1	24	0	140	4	1	0
922	71	0	38	0	200	4.5	0	0
923	53	1	39	0	126	8.8	1	1
924	65	1	30	0	158	4.8	1	0
925	42	0	23	0	80	6.2	0	0
926	12	0	21	0	155	5.7	0	0
927	77	1	27	0	200	6.1	0	0
928	16	0	22	0	90	6.6	1	0
929	71	0	22	0	90	4.8	1	0
930	10	0	13	0	158	4	0	0
931	63	0	21	0	126	6	0	0
932	4	1	15	0	90	5.8	0	0
933	63	0	27	0	160	3.5	0	0
934	49	1	27	0	300	6.5	0	1
935	80	0	15	0	140	6.6	0	0
936	5	1	16	0	85	6.5	0	0
937	9	1	15	0	155	6	0	0
938	3	1	16	0	85	5	0	0
939	53	0	27	0	90	6.1	0	0
940	33	0	28	0	85	6.6	0	0
941	6	0	23	0	158	5.7	0	0
942	67	0	27	0	280	5.8	0	1
943	40	1	33	0	155	4.8	0	0
944	35	1	25	0	158	5	0	0
945	74	1	27	0	85	6.2	0	0
946	15	1	20	0	90	3.5	0	0
947	80	1	25	0	130	4.5	1	0
948	44	0	17	0	160	6.1	1	0
949	80	1	23	0	100	5.7	1	0
950	23	1	27	0	140	3.5	0	0
951	55	1	27	0	90	6	0	0
952	34	0	28	0	130	3.5	0	0
953	4	1	18	0	100	6.1	0	0
954	12	0	20	0	130	6.5	0	0
955	53	1	28	0	85	5	1	0
956	50	0	26	0	158	6.6	0	0
957	49	1	28	0	130	4.5	0	0
958	8	1	29	0	80	5.7	0	0
959	16	0	24	0	90	4.8	0	0
960	80	0	25	0	100	6.5	0	0
961	34	0	21	0	130	5.7	1	0
962	49	1	27	0	85	6.1	0	0
963	80	0	23	1	155	3.5	0	0
964	39	1	27	0	130	4.8	0	0
965	46	1	34	0	155	6	0	0
966	33	1	27	0	85	4	1	0
967	50	1	25	0	80	6.6	1	0
968	60	0	29	0	140	6	1	0
969	32	1	26	0	85	6.6	1	0
970	16	1	18	0	200	5.7	0	0
971	4	1	18	0	130	4.5	0	0
972	44	0	36	1	126	6.5	1	1
973	7	0	27	0	200	5	0	0
974	13	0	17	0	200	6.6	0	0
975	76	0	40	0	100	5.8	0	0
976	71	1	25	0	200	6.1	0	0
977	51	0	31	0	155	5.7	0	0
978	22	0	27	0	80	4	0	0
979	46	1	32	0	158	6.5	0	0
980	43	1	27	0	145	5.7	0	0
981	44	0	54	0	140	3.5	0	0
982	11	0	27	0	155	5	0	0
983	7	1	27	0	158	4.8	0	0
984	75	0	22	1	130	4	0	0
985	22	0	20	0	200	4	1	0
986	80	1	24	0	158	5.7	0	0
987	9	0	27	0	159	4	0	0
988	60	1	33	0	155	5.7	0	0
989	12	1	17	0	158	4.8	0	0
990	65	0	26	0	158	5.7	0	0
991	80	0	16	0	140	6.2	0	0
992	19	0	30	0	130	4.8	0	0
993	62	1	29	0	200	5	0	0
994	44	0	46	0	145	5	0	0
995	21	1	31	0	85	6.2	0	0
996	45	1	38	0	140	6.1	1	0
997	43	0	27	0	130	6.6	0	1
998	18	0	30	0	90	3.5	0	0
999	47	1	30	0	160	4.5	0	0
1000	18	1	21	0	80	6.2	0	0
1001	12	1	16	0	85	6	0	0
1002	13	0	24	0	100	6.1	0	0
1003	38	0	34	0	280	8.2	0	1
1004	61	1	30	0	126	5	0	0
1005	7	1	18	0	126	4	0	0
1006	53	1	27	0	158	6.1	1	0
1007	60	1	36	1	160	3.5	0	0
1008	59	0	31	0	130	6	1	0
1009	3	1	17	0	145	5.8	0	0
1010	66	1	29	0	85	4	0	0
1011	80	0	24	0	126	5.8	1	0
1012	70	0	27	1	90	3.5	0	0
1013	59	1	27	0	160	3.5	0	0
1014	80	1	26	0	80	5.8	1	0
1015	43	0	24	0	140	6.6	0	0
1016	9	1	27	0	158	5	0	0
1017	48	0	25	0	85	6	1	0
1018	29	0	22	0	80	6	0	0
1019	51	1	27	0	126	6.2	0	0
1020	62	0	44	1	145	8.2	1	1
1021	20	1	22	0	126	6.5	1	0
1022	5	0	15	0	155	5.7	0	0
1023	36	0	26	0	85	3.5	1	0
1024	62	1	26	0	160	4	0	0
1025	47	1	32	0	126	6.2	0	1
1026	73	1	24	0	90	6.6	0	0
1027	66	0	27	0	126	4	0	0
1028	46	0	37	0	85	5.7	1	0
1029	20	0	21	0	100	3.5	1	0
1030	14	1	18	0	80	6.1	0	0
1031	28	0	26	0	145	6.6	0	0
1032	80	1	19	0	145	4.5	0	0
1033	18	1	38	0	130	4.5	0	0
1034	5	1	27	0	159	5.8	0	0
1035	4	1	18	0	130	4	0	0
1036	28	1	27	0	80	3.5	0	0
1037	50	0	33	0	126	6.2	0	0
1038	2	1	19	0	160	3.5	0	0
1039	66	1	20	0	90	4	1	0
1040	27	0	27	0	158	4.8	0	0
1041	49	0	27	0	80	6.1	1	0
1042	38	1	24	0	300	5.7	1	1
1043	49	0	31	0	159	6	0	0
1044	69	0	31	0	160	6.5	0	0
1045	61	0	27	0	100	3.5	1	0
1046	80	0	22	0	200	6.6	0	0
1047	19	0	25	0	100	5.7	0	0
1048	19	1	37	0	145	5.7	0	0
1049	55	0	27	0	130	4.5	1	0
1050	45	1	27	0	80	5	0	0
1051	48	0	27	0	100	6.1	0	0
1052	35	0	23	0	85	6.6	0	0
1053	26	0	19	0	158	4.8	0	0
1054	65	0	24	0	80	5.8	1	0
1055	14	0	27	0	145	3.5	0	0
1056	69	1	27	0	80	6.1	0	0
1057	24	0	20	0	100	4.8	1	0
1058	13	0	27	0	130	3.5	0	0
1059	71	1	37	0	140	6	0	0
1060	75	0	21	0	158	6	0	0
1061	5	1	17	0	90	5.8	0	0
1062	35	0	27	0	145	6.5	0	0
1063	7	0	27	0	145	4.5	0	0
1064	24	0	21	0	140	6.2	0	0
1065	80	0	27	0	90	4.5	0	0
1066	25	0	22	0	145	4	0	0
1067	26	0	22	0	158	6	0	0
1068	42	1	27	0	160	6	0	0
1069	54	1	23	0	90	5.8	1	0
1070	75	1	30	0	155	4	1	0
1071	63	0	31	0	160	4	0	0
1072	72	1	20	0	90	6.2	1	0
1073	52	0	34	0	160	6	0	0
1074	38	0	31	1	90	6	0	0
1075	22	0	25	0	140	5	0	0
1076	49	1	27	0	140	6.6	0	0
1077	23	0	24	0	140	6	1	0
1078	3	1	14	0	80	6.6	0	0
1079	41	0	39	0	90	6.1	0	0
1080	53	0	41	1	300	6.8	0	1
1081	28	0	27	0	126	6.2	0	0
1082	58	0	27	0	158	6.5	1	0
1083	36	0	40	1	145	3.5	0	0
1084	28	0	23	0	200	4	0	0
1085	33	0	24	0	160	4	0	0
1086	61	1	26	0	140	4	0	0
1087	1	1	13	0	155	5.7	0	0
1088	36	1	25	0	145	6.6	0	0
1089	13	1	11	0	158	5.7	0	0
1090	17	0	28	0	100	6	0	0
1091	50	1	49	0	145	5	0	0
1092	28	1	25	0	140	6.6	0	0
1093	58	1	28	0	160	4.8	1	0
1094	45	0	34	0	90	5.7	0	0
1095	60	1	31	0	85	6	1	0
1096	56	1	34	0	158	4	1	0
1097	43	0	36	0	85	4.8	0	0
1098	8	0	27	0	130	4	0	0
1099	31	1	22	0	155	6.2	1	0
1100	53	0	31	0	85	5.7	0	0
1101	35	0	31	0	160	6.2	1	0
1102	23	1	31	0	159	5.8	0	0
1103	71	0	37	0	200	5.7	1	0
1104	10	0	17	0	90	6.1	0	0
1105	31	1	27	0	145	5	0	0
1106	35	0	27	0	130	4.8	0	0
1107	24	0	27	0	80	5	0	0
1108	40	0	31	0	158	6.1	0	0
1109	57	0	20	0	130	5	0	0
1110	47	0	36	1	80	5.7	0	0
1111	36	0	27	0	200	6.5	0	0
1112	21	1	30	0	90	4.8	0	0
1113	27	0	28	0	200	6.6	0	0
1114	80	1	27	0	159	6.6	0	0
1115	24	0	27	0	130	4	1	0
1116	1	1	16	0	159	4.8	0	0
1117	72	0	32	0	200	5.7	1	0
1118	38	0	27	0	130	6.1	0	0
1119	59	1	23	1	300	5.7	0	1
1120	80	1	27	0	130	4	1	0
1121	39	0	21	0	100	4.5	0	0
1122	55	0	27	0	159	6	0	0
1123	76	1	34	0	145	4	1	0
1124	5	1	15	0	159	6	0	0
1125	38	1	27	0	140	4.8	1	0
1126	46	1	25	0	160	4.5	1	0
1127	34	0	20	0	160	5	1	0
1128	23	1	27	0	85	6.1	0	0
1129	78	0	32	1	126	7.5	1	1
1130	13	1	15	0	160	5	0	0
1131	74	1	33	0	200	6.5	0	1
1132	29	0	10	0	140	5.7	1	0
1133	62	0	43	1	280	8.8	0	1
1134	20	0	27	0	100	5.7	0	0
1135	79	1	27	0	140	5.8	0	0
1136	28	0	27	0	140	6.2	1	0
1137	67	1	38	0	200	6.2	1	1
1138	25	1	31	0	160	6.2	0	0
1139	54	0	22	1	126	9	0	1
1140	65	0	29	0	140	6.1	0	0
1141	5	1	16	0	155	6.6	0	0
1142	43	0	25	0	155	4	1	0
1143	20	1	18	0	100	6.6	0	0
1144	50	1	32	0	155	4	1	0
1145	56	1	41	0	200	6.5	0	0
1146	62	1	18	0	140	6.1	0	0
1147	67	1	35	1	126	4.8	1	0
1148	48	0	20	0	159	3.5	0	0
1149	24	0	27	0	155	6.2	1	0
1150	72	0	17	0	200	5.7	0	0
1151	56	0	23	0	90	3.5	1	0
1152	2	0	21	0	158	6	0	0
1153	36	1	27	0	85	5.8	0	0
1154	29	1	27	0	159	4.8	1	0
1155	9	0	27	0	130	6.2	0	0
1156	49	1	26	0	126	6.6	0	1
1157	14	0	21	0	160	5.8	0	0
1158	10	1	27	0	160	6.2	0	0
1159	45	0	27	0	158	5.8	1	0
1160	60	0	23	0	200	6.5	1	0
1161	25	0	27	0	158	4.5	1	0
1162	16	1	34	0	145	6.5	0	0
1163	78	1	27	1	126	6.1	0	0
1164	63	1	43	0	220	6.8	0	1
1165	60	0	25	0	130	6.6	1	0
1166	49	0	27	1	90	6.1	0	0
1167	50	1	25	1	260	6.1	1	1
1168	80	0	27	0	126	6.6	1	0
1169	74	0	40	0	160	3.5	1	0
1170	34	0	27	0	155	5	0	0
1171	69	0	27	0	160	6.5	0	0
1172	16	0	28	0	140	6.5	0	0
1173	9	1	15	0	145	6.6	0	0
1174	63	0	25	1	155	4	0	0
1175	13	0	24	0	85	6.6	0	0
1176	49	0	24	0	130	4	0	0
1177	63	1	32	0	140	6	1	0
1178	49	0	27	0	159	5.7	0	0
1179	49	1	27	0	160	5.7	1	0
1180	55	1	27	0	140	6.1	0	0
1181	17	1	27	0	200	5.7	0	0
1182	71	0	42	1	220	6.8	0	1
1183	19	0	17	0	145	6.5	0	0
1184	24	1	25	0	155	5	0	0
1185	52	0	38	1	200	4.5	0	0
1186	1	1	19	0	160	4.5	0	0
1187	37	1	30	0	130	4.8	0	0
1188	7	0	27	0	90	6.6	0	0
1189	21	1	32	0	159	6.6	1	0
1190	79	1	29	0	85	3.5	1	0
1191	46	0	27	0	160	6.2	0	0
1192	41	0	27	0	200	5	1	0
1193	11	0	27	0	159	3.5	0	0
1194	31	1	29	0	158	4.8	0	0
1195	70	0	35	0	200	6	1	1
1196	24	0	26	0	85	6.5	0	0
1197	6	1	27	0	90	4.8	0	0
1198	13	0	18	0	140	4.5	0	0
1199	35	0	27	0	159	5.8	0	0
1200	40	1	26	1	90	6.1	1	0
1201	73	0	33	1	126	3.5	1	0
1202	39	1	31	0	90	4.8	0	0
1203	12	0	24	0	140	6.1	0	0
1204	23	1	26	0	130	3.5	0	0
1205	35	0	27	0	90	6.6	1	0
1206	80	0	32	1	159	8.2	0	1
1207	24	1	19	0	159	6.5	0	0
1208	63	0	34	0	240	7.5	0	1
1209	47	1	25	0	145	6.6	0	0
1210	53	1	22	0	126	3.5	1	0
1211	65	1	23	0	160	3.5	1	0
1212	18	0	26	0	85	5	0	0
1213	51	0	33	0	160	5	1	0
1214	57	0	20	0	155	5.7	1	0
1215	65	1	22	1	300	9	1	1
1216	70	0	27	0	100	6.5	0	0
1217	30	1	57	1	300	5.8	1	1
1218	52	1	27	0	140	6.6	1	0
1219	29	0	29	0	80	6.2	0	0
1220	43	1	27	0	90	6.2	0	0
1221	39	0	30	0	200	6.6	0	0
1222	27	0	23	0	130	4.8	0	0
1223	80	1	29	0	140	4	0	0
1224	52	0	27	0	159	4.5	0	0
1225	25	0	31	0	130	6.5	1	0
1226	55	0	22	0	80	4.8	1	0
1227	42	0	24	0	200	6.2	1	0
1228	51	1	45	1	159	9	0	1
1229	65	1	28	0	160	5	0	0
1230	50	1	27	0	145	6.1	0	0
1231	46	0	19	0	160	5.7	1	0
1232	63	0	19	0	160	4	0	0
1233	76	1	27	0	158	6.5	1	0
1234	20	1	21	0	200	6.2	1	0
1235	40	1	37	0	130	4.8	0	0
1236	20	0	40	0	90	4	1	0
1237	35	1	45	0	200	6.1	0	0
1238	17	0	23	0	159	3.5	0	0
1239	56	1	39	0	126	6.1	1	0
1240	38	0	27	0	130	4.5	0	0
1241	40	0	44	0	140	6.2	0	0
1242	11	1	19	0	85	6.6	0	0
1243	4	1	15	0	100	6.2	0	0
1244	80	1	27	0	159	5.7	0	0
1245	52	1	27	1	200	8.8	0	1
1246	51	0	25	0	155	6	1	0
1247	5	1	27	0	158	4.5	1	0
1248	39	1	27	0	145	6.5	1	0
1249	47	0	22	0	90	6.6	0	0
1250	33	0	21	0	90	5	1	0
1251	31	1	48	0	160	6.6	1	0
1252	20	1	23	0	126	3.5	1	0
1253	49	0	27	0	155	7	1	1
1254	19	0	29	0	159	6	0	0
1255	51	0	40	0	155	6	0	0
1256	54	0	27	0	100	4.5	1	0
1257	78	0	20	0	160	5.8	1	0
1258	29	0	25	0	100	5.8	0	0
1259	33	1	31	0	145	6	0	0
1260	46	0	23	0	158	6.5	0	0
1261	38	0	23	0	130	5	0	0
1262	30	0	27	0	85	5.7	0	0
1263	80	0	23	0	158	6.5	0	0
1264	68	0	27	0	145	4	1	0
1265	48	0	27	0	145	6.6	0	0
1266	14	1	23	0	140	4	0	0
1267	79	1	27	0	200	4	0	0
1268	26	0	27	0	130	5.8	0	0
1269	32	0	40	0	80	6	0	0
1270	45	0	37	0	130	6.1	1	0
1271	76	0	25	0	260	9	1	1
1272	56	0	27	1	85	6.2	1	0
1273	12	0	17	0	130	5	1	0
1274	67	0	28	1	200	6.5	1	1
1275	77	0	32	0	126	6.8	0	1
1276	47	0	28	0	90	6.2	1	0
1277	59	0	25	0	80	6.6	1	0
1278	37	0	27	0	80	6.1	0	0
1279	29	1	50	0	155	6	0	0
1280	70	0	38	0	159	6.8	0	1
1281	24	1	22	0	140	5.8	0	0
1282	80	1	27	0	159	4	0	0
1283	37	1	30	1	158	6.1	0	0
1284	60	0	27	0	159	6.6	1	0
1285	32	0	27	0	140	6.5	1	0
1286	52	0	30	0	100	6.1	0	0
1287	28	0	24	0	145	3.5	1	0
1288	39	1	38	0	158	4.5	0	0
1289	32	0	26	0	155	6.6	0	0
1290	25	0	25	0	130	5	1	0
1291	67	0	23	0	126	5.8	0	0
1292	4	0	17	0	145	5.7	0	0
1293	46	1	31	0	100	6.2	0	0
1294	24	0	27	0	158	5	0	0
1295	23	0	22	0	140	4.8	0	0
1296	44	1	27	0	160	5	0	0
1297	20	1	27	1	90	4.5	0	0
1298	44	1	36	0	140	5.8	1	0
1299	52	1	38	0	158	6.1	1	0
1300	34	0	26	0	126	6.1	1	0
1301	80	0	27	0	130	4.8	1	0
1302	54	0	21	0	159	3.5	0	0
1303	30	0	23	0	200	4	0	0
1304	37	1	25	0	90	5.7	0	0
1305	60	0	23	0	100	5.8	0	0
1306	1	1	18	0	126	6.2	0	0
1307	57	0	31	1	155	5.8	0	0
1308	77	0	19	0	155	5.7	0	0
1309	44	0	27	0	200	3.5	1	0
1310	61	1	27	0	80	5.7	1	0
1311	55	1	24	0	200	6.2	0	0
1312	7	0	15	0	140	5	0	0
1313	29	0	20	0	90	3.5	1	0
1314	4	0	15	0	145	6.1	0	0
1315	5	0	13	0	100	5.8	0	0
1316	69	1	33	0	155	6	0	0
1317	80	0	30	0	159	3.5	0	0
1318	20	1	27	0	126	4.8	1	0
1319	23	0	27	0	90	4.5	0	0
1320	20	0	27	0	200	6.1	0	0
1321	59	1	25	0	155	5	0	0
1322	42	0	27	0	160	4.5	0	0
1323	20	0	27	0	130	4.8	0	0
1324	46	1	27	0	159	6	0	0
1325	4	1	14	0	200	5.8	0	0
1326	24	0	25	0	145	6.1	0	0
1327	3	1	16	0	130	4.8	0	0
1328	69	0	27	0	160	3.5	0	0
1329	60	1	30	0	260	8.8	1	1
1330	57	0	24	0	130	6.6	0	0
1331	11	0	29	0	158	6.2	0	0
1332	28	0	33	0	155	6.2	1	0
1333	26	0	32	0	80	6.2	0	0
1334	18	0	27	0	158	5.7	0	0
1335	67	0	31	0	80	6.2	1	0
1336	65	1	32	0	240	6.8	0	1
1337	15	0	28	0	200	6	0	0
1338	4	1	27	0	145	5	0	0
1339	59	1	24	0	126	4.8	0	0
1340	22	0	27	0	130	6.5	0	0
1341	12	1	32	0	155	5.7	0	0
1342	5	1	19	0	158	4.5	0	0
1343	57	0	40	0	130	4.5	1	0
1344	69	1	33	0	126	6.2	0	1
1345	42	0	31	0	100	5	0	0
1346	43	1	29	0	80	5	1	0
1347	17	0	31	0	155	6	1	0
1348	4	1	16	0	85	6	0	0
1349	7	1	16	0	80	5.7	0	0
1350	4	0	16	0	140	6.1	0	0
1351	0	1	15	0	100	4.8	0	0
1352	80	0	20	0	130	4.8	0	0
1353	72	1	27	0	155	6.5	0	0
1354	0	1	17	0	100	5	0	0
1355	36	0	27	0	80	6	0	0
1356	66	0	36	0	300	7.5	0	1
1357	16	1	24	0	80	6	0	0
1358	80	1	29	0	140	8.8	1	1
1359	33	0	27	0	140	4	0	0
1360	16	0	20	0	158	3.5	0	0
1361	77	1	29	0	300	8.8	1	1
1362	6	0	13	0	140	6.5	0	0
1363	80	0	27	0	100	6.1	1	0
1364	40	1	29	0	159	5	0	0
1365	47	0	38	0	155	9	1	1
1366	57	1	26	0	126	5.8	0	0
1367	80	0	28	1	145	5.8	0	0
1368	56	0	27	0	155	6	0	0
1369	30	0	27	0	160	5.8	0	0
1370	39	0	25	0	130	4.5	0	0
1371	39	1	27	0	100	6.1	0	0
1372	55	0	26	1	80	4	0	0
1373	67	0	24	0	126	6	1	0
1374	27	0	27	0	126	4.5	0	0
1375	66	1	36	0	158	3.5	0	0
1376	66	0	20	0	100	6.5	1	0
1377	33	1	27	0	145	4.8	1	0
1378	74	0	24	0	126	4	1	0
1379	20	0	27	0	80	6.5	0	0
1380	54	1	29	0	140	4.5	0	0
1381	56	0	33	0	145	5.8	1	0
1382	46	1	29	0	200	5.7	0	0
1383	8	1	18	0	159	3.5	0	0
1384	53	1	27	0	90	4	1	0
1385	72	0	40	0	145	8.2	0	1
1386	51	1	28	0	140	6.6	0	1
1387	50	0	21	0	280	5.7	1	1
1388	42	1	26	0	159	6.1	0	0
1389	41	1	27	0	85	6	0	0
1390	73	0	38	0	260	6.5	1	1
1391	60	0	60	1	200	7	1	1
1392	12	1	22	0	90	3.5	0	0
1393	13	1	27	0	100	5.7	0	0
1394	67	0	28	0	126	4	0	0
1395	21	0	25	0	155	5.7	1	0
1396	80	0	27	0	85	5.7	0	0
1397	32	0	38	1	220	9	0	1
1398	56	1	43	0	126	5	1	0
1399	56	1	27	0	145	4.8	0	0
1400	28	0	25	0	130	5	0	0
1401	48	1	29	1	160	6.6	1	0
1402	54	1	28	0	200	4.8	0	0
1403	64	0	36	0	100	5	0	0
1404	16	1	16	0	126	6.1	0	0
1405	78	1	34	0	80	5	1	0
1406	80	1	28	0	126	5.7	0	1
1407	9	0	17	0	85	5.7	0	0
1408	46	0	21	0	159	4.8	0	0
1409	18	1	21	0	130	4	0	0
1410	58	1	25	1	158	4	1	0
1411	35	0	27	0	159	6.2	0	0
1412	78	0	31	0	130	5.7	1	0
1413	16	1	27	0	90	6.6	0	0
1414	31	0	29	0	90	4.8	0	0
1415	43	0	30	0	158	6	0	0
1416	25	0	20	0	158	5	1	0
1417	24	1	21	0	158	6.5	1	0
1418	59	0	27	1	126	7.5	0	1
1419	77	1	27	0	126	4	0	0
1420	77	0	28	0	100	3.5	0	0
1421	80	1	25	0	160	5	0	0
1422	66	0	20	0	145	6.5	0	0
1423	78	1	26	0	159	6.1	1	0
1424	36	1	24	0	155	6.2	0	0
1425	47	1	27	0	160	6.6	0	0
1426	56	0	40	0	158	6.6	0	0
1427	36	0	37	0	85	4.8	0	0
1428	80	0	20	0	100	3.5	0	0
1429	11	1	19	0	155	5.8	1	0
1430	29	0	22	0	159	6	1	0
1431	34	1	21	0	158	5.7	0	0
1432	4	0	18	0	130	5.8	0	0
1433	18	0	23	0	160	6.6	0	0
1434	34	0	27	0	126	6	1	0
1435	48	1	27	0	160	4	1	0
1436	73	0	24	1	90	6.6	0	0
1437	62	1	23	0	158	5.7	1	0
1438	12	0	18	0	85	6.2	0	0
1439	24	1	20	0	100	6.6	0	0
1440	40	0	28	0	155	4	0	0
1441	3	0	19	0	158	6.1	0	0
1442	25	0	21	0	145	6.1	0	0
1443	31	0	27	0	85	5.7	0	0
1444	70	1	27	0	159	5.7	0	0
1445	65	0	38	0	158	4	1	0
1446	36	1	27	0	90	6.5	1	0
1447	46	0	48	0	159	5.8	0	0
1448	23	1	22	0	80	6.5	0	0
1449	12	1	27	0	85	6	0	0
1450	42	0	27	0	130	7.5	1	1
1451	29	0	21	0	158	6	0	0
1452	68	1	28	1	140	8.8	1	1
1453	15	1	31	0	90	4.8	0	0
1454	37	0	38	0	90	6	0	0
1455	56	0	27	0	145	5.8	1	0
1456	33	0	27	0	159	6	0	0
1457	38	0	22	0	85	6.2	1	0
1458	33	1	19	0	100	5.7	1	0
1459	35	0	27	0	200	4	0	0
1460	53	1	24	0	158	6.1	0	0
1461	27	0	23	0	200	4.5	0	0
1462	55	1	30	0	158	3.5	0	0
1463	38	1	24	0	145	5.7	1	0
1464	69	0	27	0	100	5.7	0	0
1465	39	0	33	0	160	4.5	0	0
1466	10	0	16	0	85	4.8	0	0
1467	13	0	15	0	100	5.7	0	0
1468	80	0	32	0	145	8.8	0	1
1469	2	0	13	0	155	6.5	0	0
1470	27	0	24	0	126	3.5	0	0
1471	1	0	17	0	155	5.8	0	0
1472	80	1	25	1	130	8.8	1	1
1473	31	1	27	0	159	3.5	0	0
1474	30	1	27	0	130	5.7	1	0
1475	27	1	27	0	160	6.1	0	0
1476	40	0	21	0	145	6.5	0	0
1477	16	1	20	0	159	5.7	0	0
1478	54	0	35	1	80	6.6	0	0
1479	7	1	15	0	200	3.5	0	0
1480	39	0	19	0	200	5	0	0
1481	36	0	22	0	145	4.5	1	0
1482	50	0	23	0	155	4.5	1	0
1483	41	0	27	0	200	4.8	0	0
1484	70	1	26	0	200	5.8	0	0
1485	5	1	27	0	145	3.5	0	0
1486	72	0	26	0	80	5.8	0	0
1487	4	0	16	0	200	6	0	0
1488	59	0	26	1	90	3.5	1	0
1489	51	0	27	0	80	4.5	1	0
1490	21	1	18	0	200	4.8	1	0
1491	47	1	27	0	158	4.8	1	0
1492	21	0	25	0	158	4.5	1	0
1493	32	1	27	0	159	6	0	0
1494	61	1	27	0	145	4	0	0
1495	22	1	22	0	145	5	0	0
1496	22	0	27	0	158	3.5	0	0
1497	24	0	25	0	155	3.5	0	0
1498	77	0	27	0	160	6.6	0	0
1499	24	0	34	0	145	4	1	0
1500	1	1	15	0	145	6	0	0
1501	19	0	40	0	85	6	0	0
1502	59	0	30	0	100	6.2	0	0
1503	44	0	21	0	126	5.7	1	0
1504	18	0	21	0	126	6.2	0	0
1505	76	1	20	0	140	6	0	1
1506	21	0	31	0	126	4	1	0
1507	52	1	28	0	140	6	0	0
1508	80	1	27	0	158	3.5	0	0
1509	80	1	27	1	80	6.2	0	0
1510	31	1	26	1	145	4	0	0
1511	31	0	27	0	140	6.6	1	0
1512	47	0	25	0	140	6	0	0
1513	80	0	28	0	200	5	1	0
1514	59	0	27	0	130	6	1	0
1515	68	0	27	1	100	4.8	1	0
1516	6	1	16	0	130	5	0	0
1517	0	1	18	0	126	4	0	0
1518	67	1	35	0	200	6.8	0	1
1519	13	0	20	0	155	6.6	0	0
1520	14	1	31	0	200	6.1	0	0
1521	52	1	35	1	220	5.7	0	1
1522	62	1	37	0	160	6.2	1	0
1523	79	1	27	0	100	6.1	1	0
1524	15	0	21	0	145	6.1	0	0
1525	4	0	19	0	155	4.5	0	0
1526	70	1	27	0	159	6.6	0	0
1527	4	1	15	0	85	6.2	0	0
1528	80	1	26	0	80	3.5	1	0
1529	30	1	34	0	80	6	0	0
1530	44	0	37	0	158	5.7	1	0
1531	30	0	27	0	159	6	0	0
1532	19	1	30	0	155	4.5	0	0
1533	11	1	20	0	126	5.8	0	0
1534	10	0	16	0	200	3.5	0	0
1535	48	0	29	0	200	5.8	0	0
1536	66	0	27	1	100	3.5	0	0
1537	1	1	15	0	140	5.7	0	0
1538	54	0	32	0	130	6.5	1	0
1539	40	1	28	0	159	4.8	1	0
1540	15	0	30	0	130	5	0	0
1541	1	1	16	0	200	6.1	0	0
1542	58	0	32	0	220	7	0	1
1543	62	0	33	0	85	5.7	0	0
1544	12	1	20	0	126	3.5	0	0
1545	57	0	45	0	159	4.5	1	0
1546	18	0	21	0	155	4.8	0	0
1547	70	1	25	0	158	5.7	0	0
1548	40	1	21	0	90	6.1	1	0
1549	41	0	29	0	200	6.2	0	0
1550	29	1	28	0	80	6.6	1	0
1551	4	0	14	0	130	6.2	0	0
1552	36	1	27	0	158	4	0	0
1553	17	1	28	0	80	6.6	0	0
1554	4	0	15	0	80	6	0	0
1555	80	0	21	0	126	5.8	0	0
1556	12	0	25	0	130	4	0	0
1557	29	0	27	0	160	4.8	0	0
1558	22	0	25	0	80	6.5	0	0
1559	51	0	34	0	140	6.2	1	0
1560	80	0	21	0	200	3.5	0	0
1561	45	0	27	0	200	6.2	1	0
1562	42	1	29	0	130	6.2	0	0
1563	28	0	27	0	158	6.2	0	0
1564	45	0	21	0	280	6.5	0	1
1565	37	1	27	0	200	5.8	0	0
1566	80	1	27	1	126	3.5	0	0
1567	15	1	25	0	130	6.6	0	0
1568	64	0	27	0	158	4.5	0	0
1569	7	1	18	0	200	5	0	0
1570	49	1	24	0	200	5.7	0	0
1571	58	1	27	0	140	4.5	1	0
1572	3	0	27	0	80	5	0	0
1573	52	0	27	0	155	6.5	0	0
1574	70	1	28	1	140	6.2	1	1
1575	57	1	41	0	220	6.6	1	1
1576	61	0	27	0	200	6	0	0
1577	30	0	22	0	130	5	0	0
1578	80	0	27	0	126	4.5	0	0
1579	26	1	41	0	160	4.8	1	0
1580	62	1	29	0	160	6.1	1	0
1581	79	1	27	0	140	4	1	0
1582	5	1	17	0	126	6.6	0	0
1583	15	1	16	0	158	6.6	0	0
1584	46	0	24	0	160	5	0	0
1585	61	0	27	0	126	6.1	0	0
1586	55	0	27	0	100	4.8	0	0
1587	46	1	27	0	80	5.8	0	0
1588	34	0	22	0	200	4.8	0	0
1589	41	1	31	0	80	6.6	0	0
1590	23	1	25	0	85	6	0	0
1591	80	0	26	0	200	7.5	0	1
1592	80	1	20	0	200	6.2	1	0
1593	24	0	18	0	80	4.5	0	0
1594	15	1	21	0	200	6	0	0
1595	37	1	27	0	155	4	1	0
1596	28	0	27	0	159	6.5	0	0
1597	44	0	31	0	100	6.1	1	0
1598	53	0	27	0	158	6.1	0	0
1599	54	0	36	0	100	6	1	0
1600	20	1	25	0	130	3.5	0	0
1601	73	1	30	0	140	6.6	1	1
1602	47	1	27	0	200	5.7	0	0
1603	42	0	40	0	200	5.8	0	0
1604	27	1	27	0	85	4.5	0	0
1605	38	0	21	0	90	6.5	0	0
1606	19	1	27	0	159	6.2	0	0
1607	39	0	31	0	140	6.6	0	0
1608	30	1	27	0	200	9	1	1
1609	19	0	20	0	90	6.2	0	0
1610	70	1	33	0	160	6.6	1	0
1611	47	0	19	0	158	4.8	1	0
1612	59	0	18	0	130	5.7	0	0
1613	80	1	27	0	90	5.8	1	0
1614	80	0	33	0	280	6.5	0	1
1615	30	1	29	0	100	6.5	0	0
1616	61	0	27	0	80	5	0	0
1617	52	0	27	0	90	6.2	1	0
1618	45	0	27	0	159	6.6	0	0
1619	61	1	26	0	145	6.6	0	0
1620	26	0	21	0	145	5.8	1	0
1621	56	0	20	0	159	6	0	0
1622	78	0	19	0	160	6.1	1	0
1623	17	0	25	0	80	6	0	0
1624	30	0	23	0	140	6.5	0	0
1625	1	0	16	0	90	5	0	0
1626	65	1	31	0	155	6	0	0
1627	19	0	23	0	100	4.5	0	0
1628	27	0	29	0	100	6	0	0
1629	66	1	30	0	80	6	0	0
1630	52	1	26	0	80	5.8	0	0
1631	51	0	37	0	160	4.5	1	0
1632	77	1	27	0	126	5.8	0	1
1633	21	0	30	0	155	6	1	0
1634	40	1	26	0	80	6.5	1	0
1635	3	1	27	0	100	5.8	0	0
1636	28	0	27	0	145	5	1	0
1637	43	0	27	0	145	6.6	0	0
1638	44	0	42	1	200	6.2	0	0
1639	56	0	41	1	220	7	0	1
1640	44	1	27	0	155	6.6	1	0
1641	21	1	25	0	100	6.1	0	0
1642	63	0	26	0	85	4.5	1	0
1643	38	0	31	0	126	6.1	1	0
1644	10	0	20	0	159	4	0	0
1645	46	1	29	0	160	5	1	0
1646	17	1	18	0	80	6.5	0	0
1647	63	1	27	0	158	5.8	0	0
1648	79	0	30	0	220	5.8	0	1
1649	74	0	30	1	80	6.2	1	0
1650	28	1	26	0	140	4.5	0	0
1651	20	0	27	0	140	4	0	0
1652	60	0	27	0	200	4	0	0
1653	27	0	32	0	90	3.5	0	0
1654	52	0	20	0	159	4.8	0	0
1655	30	0	20	0	160	6.6	0	0
1656	55	0	42	0	155	6	0	1
1657	55	0	29	0	85	6.5	1	0
1658	48	1	30	0	80	4.8	0	0
1659	52	1	22	0	158	4.8	1	0
1660	62	1	28	0	80	4.5	1	0
1661	7	0	27	0	100	6.6	0	0
1662	75	1	35	0	158	4	0	0
1663	9	1	19	0	155	6.1	0	0
1664	49	0	27	0	200	4.5	0	0
1665	61	0	25	0	126	4.5	0	0
1666	69	0	25	0	200	6.5	1	1
1667	45	0	20	0	130	6.2	1	0
1668	39	1	23	0	158	6.1	1	0
1669	32	0	27	0	140	6	0	0
1670	45	0	28	0	140	4.8	1	0
1671	41	1	24	0	90	5.7	0	0
1672	63	1	22	0	200	4	1	0
1673	36	0	33	0	159	6.1	0	0
1674	73	1	27	0	160	6	0	0
1675	77	0	28	0	145	6.2	0	0
1676	12	1	20	0	200	5	0	0
1677	65	0	26	0	155	5.8	0	0
1678	59	0	22	0	126	8.8	1	1
1679	24	0	27	0	85	5.8	0	0
1680	54	0	27	0	160	6	0	1
1681	53	1	27	0	158	6.2	1	0
1682	25	0	27	0	100	6	0	0
1683	12	1	15	0	80	6	0	0
1684	8	0	16	0	126	5	0	0
1685	25	0	37	0	145	5.7	1	0
1686	33	1	27	0	160	4	0	0
1687	60	0	30	0	158	5.8	1	0
1688	15	0	40	0	85	4.5	0	0
1689	66	1	30	0	100	6.1	0	0
1690	47	1	23	0	130	3.5	1	0
1691	38	1	26	0	155	6.5	1	0
1692	51	1	27	0	145	5.7	0	1
1693	50	0	31	0	80	6.1	0	0
1694	55	1	34	0	126	6.6	0	0
1695	3	1	17	0	159	6.5	0	0
1696	6	0	14	0	159	4	0	0
1697	27	0	27	0	90	6	0	0
1698	28	0	27	0	80	5.8	0	0
1699	50	0	35	0	85	4	0	0
1700	80	1	27	0	100	5	0	0
1701	58	1	34	1	159	6.2	0	1
1702	29	1	27	0	200	6.2	1	0
1703	32	0	27	0	90	4.8	0	0
1704	3	1	15	0	159	4.8	0	0
1705	57	1	28	0	145	4	0	0
1706	56	0	20	0	200	6.1	1	0
1707	58	0	27	0	100	6.2	0	0
1708	71	1	28	0	145	9	1	1
1709	18	1	27	0	145	4	1	0
1710	16	1	28	0	85	4.5	0	0
1711	41	1	33	0	158	4.5	0	0
1712	70	0	26	0	130	6.5	0	1
1713	51	0	24	0	130	6.2	0	0
1714	78	0	27	1	90	4.5	0	0
1715	12	1	18	0	90	6.2	0	0
1716	61	1	33	0	260	7.5	0	1
1717	80	0	27	0	158	5	0	0
1718	78	1	26	0	155	4	0	0
1719	60	0	26	0	85	6	0	0
1720	3	0	27	0	80	6.1	0	0
1721	80	1	34	1	155	6.6	1	0
1722	55	1	30	0	130	5	0	0
1723	66	0	24	0	140	8.8	1	1
1724	32	0	27	0	85	6.6	0	0
1725	30	0	27	0	158	4.5	0	0
1726	1	0	18	0	90	5	0	0
1727	15	1	18	0	85	6.6	0	0
1728	50	0	26	0	160	5.8	1	0
1729	49	0	27	0	160	6.1	0	1
1730	78	0	27	0	300	6.5	0	1
1731	67	1	34	0	90	4	1	0
1732	80	0	26	0	159	6.2	0	0
1733	2	1	15	0	140	3.5	0	0
1734	47	0	27	0	130	5.7	0	0
1735	57	0	31	0	200	6.2	0	0
1736	70	0	28	0	158	3.5	1	0
1737	18	1	21	0	80	3.5	0	0
1738	59	0	27	0	155	4.5	0	0
1739	39	1	27	0	160	4	1	0
1740	35	0	38	0	126	4	0	0
1741	17	1	27	0	140	5	0	0
1742	51	0	41	0	85	6.6	0	0
1743	11	1	23	0	126	6.6	0	0
1744	31	0	28	0	85	5.7	0	0
1745	63	1	34	0	130	8.2	1	1
1746	12	0	21	0	159	5.8	0	0
1747	59	1	32	1	159	6.6	0	0
1748	20	1	19	0	80	4.8	1	0
1749	50	0	27	0	100	4.8	1	0
1750	22	1	21	0	159	5.7	0	0
1751	68	1	42	1	145	6.2	0	1
1752	29	1	27	0	158	6.5	0	0
1753	0	1	20	0	145	5.8	0	0
1754	45	1	27	0	100	3.5	0	0
1755	32	0	18	0	100	6.2	0	0
1756	25	1	33	0	90	3.5	0	0
1757	22	1	29	0	155	5.7	0	0
1758	25	0	41	0	280	9	1	1
1759	80	0	27	0	160	5.7	0	0
1760	17	0	24	0	159	6.5	0	0
1761	4	1	15	0	130	5	0	0
1762	35	1	33	0	90	3.5	1	0
1763	45	0	20	0	130	6	0	0
1764	12	1	17	0	90	6	0	0
1765	80	0	20	0	140	5	0	0
1766	17	0	37	0	130	3.5	0	0
1767	67	1	32	1	200	5.8	1	0
1768	30	1	28	0	160	4	0	0
1769	42	1	27	0	140	6.2	0	0
1770	38	1	26	0	145	6.6	1	0
1771	45	0	22	0	158	4.5	1	0
1772	0	1	15	0	90	6.2	0	0
1773	10	0	18	0	130	6.1	0	0
1774	78	0	42	0	126	6.1	1	0
1775	0	1	27	0	130	5.7	0	0
1776	73	1	24	1	200	6.5	1	1
1777	57	0	27	1	159	5	1	0
1778	77	1	22	0	145	4.8	0	0
1779	20	1	22	0	155	3.5	0	0
1780	38	1	40	0	85	4.5	0	0
1781	42	1	31	0	140	4	0	0
1782	71	0	29	0	155	4	1	0
1783	26	1	27	0	145	6.1	0	0
1784	40	0	25	0	160	3.5	0	0
1785	6	1	20	0	158	6	0	0
1786	47	0	25	0	160	8.2	0	1
1787	80	1	31	0	200	6.8	0	1
1788	6	1	17	0	126	6.2	0	0
1789	80	0	23	1	240	7.5	0	1
1790	22	0	27	0	145	6.1	0	0
1791	68	1	27	0	260	5.7	1	1
1792	47	0	26	0	140	6.1	1	0
1793	52	0	34	0	200	6.6	1	0
1794	56	1	31	0	130	6.1	0	0
1795	11	1	26	0	155	6.5	0	0
1796	33	1	27	0	145	3.5	1	0
1797	54	0	27	0	80	6.1	0	0
1798	47	1	28	0	80	5.8	1	0
1799	3	0	16	0	80	5	0	0
1800	56	0	28	0	85	5.7	0	0
1801	36	0	27	0	155	4.8	0	0
1802	43	0	39	0	80	5.8	0	0
1803	23	0	25	0	90	6.2	0	0
1804	54	0	27	1	145	5.7	0	0
1805	37	1	27	0	158	6.2	1	0
1806	29	1	25	0	130	5.8	0	0
1807	67	0	27	0	160	4	1	0
1808	37	0	28	0	160	5.7	0	0
1809	30	1	27	0	130	6.1	1	0
1810	63	0	28	1	130	4	0	0
1811	40	0	37	0	140	6.2	0	0
1812	28	0	25	0	126	5.7	0	0
1813	52	1	33	0	100	6.5	1	0
1814	57	0	27	0	85	4	0	0
1815	9	0	23	0	140	6.6	0	0
1816	39	1	28	0	159	3.5	0	0
1817	59	0	29	0	80	3.5	0	0
1818	66	1	37	0	260	6	0	1
1819	36	0	23	0	85	4	0	0
1820	74	0	27	0	200	5	0	0
1821	60	0	44	0	90	6.1	1	0
1822	44	0	46	0	85	3.5	1	0
1823	8	1	24	0	126	6.6	0	0
1824	2	1	17	0	158	6.5	0	0
1825	44	1	27	1	159	5	0	0
1826	29	0	25	0	140	6	0	0
1827	31	0	18	0	200	4.5	0	0
1828	46	0	31	0	200	6.5	0	0
1829	50	0	54	0	126	4.5	1	0
1830	35	0	27	0	80	4.5	0	0
1831	20	0	28	0	140	4.5	0	0
1832	2	1	17	0	130	3.5	0	0
1833	80	0	33	0	145	6.6	0	1
1834	34	1	21	0	130	5	0	0
1835	62	1	30	1	159	6.5	1	0
1836	55	0	25	0	130	6.5	0	0
1837	44	0	22	0	155	5.8	1	0
1838	45	1	26	0	80	6.1	1	0
1839	53	0	31	1	126	6	1	1
1840	28	0	27	0	126	6.1	0	0
1841	58	1	29	0	100	5	1	0
1842	52	1	27	0	140	6.1	1	0
1843	4	0	16	0	85	5.8	0	0
1844	38	0	27	0	100	4	1	0
1845	80	1	21	0	80	6.5	1	0
1846	25	1	27	0	159	5.8	0	0
1847	55	0	23	0	155	4	0	0
1848	28	1	24	0	126	5	0	0
1849	47	1	27	0	145	6.2	1	0
1850	61	0	33	0	80	6.1	0	0
1851	17	0	32	0	160	6.6	0	0
1852	80	0	23	0	158	5.7	1	0
1853	47	0	21	0	80	4	0	0
1854	26	0	18	0	90	3.5	0	0
1855	63	0	51	0	200	5.8	0	1
1856	38	0	44	0	130	6	0	0
1857	80	0	42	1	145	5.7	0	1
1858	59	0	23	0	126	4.8	0	0
1859	16	0	27	0	100	3.5	0	0
1860	46	0	28	0	130	5	1	0
1861	80	0	29	0	158	5	0	0
1862	80	1	27	0	160	6.1	0	0
1863	42	1	27	0	100	6	0	0
1864	71	0	24	0	140	4.8	0	0
1865	62	0	21	0	100	6.6	0	0
1866	65	1	27	0	145	4.5	0	0
1867	47	0	43	1	126	7	0	1
1868	67	0	30	0	160	6.5	1	0
1869	18	0	42	0	80	5.8	0	0
1870	38	0	30	0	140	4.5	0	0
1871	54	0	30	0	126	9	0	1
1872	80	0	27	1	158	5	1	0
1873	79	1	27	0	158	6.6	1	0
1874	41	0	39	0	145	5.8	0	0
1875	53	1	27	0	155	4.5	1	0
1876	38	0	28	0	126	6.2	0	0
1877	34	0	27	0	158	6	0	0
1878	63	1	27	0	159	5	0	0
1879	11	1	23	0	145	5.7	0	0
1880	14	1	25	0	80	5.7	0	0
1881	1	0	13	0	145	6.1	0	0
1882	69	0	43	0	159	7.5	0	1
1883	66	1	24	0	100	4.5	0	0
1884	56	0	19	0	145	6.2	1	0
1885	29	1	44	1	155	5.7	1	0
1886	37	1	27	0	100	3.5	0	0
1887	11	0	19	0	155	5	0	0
1888	2	0	15	0	155	6.6	0	0
1889	8	1	27	0	100	6.1	0	0
1890	55	0	30	0	160	6	0	0
1891	46	0	27	0	90	5	0	0
1892	80	0	27	0	100	4.8	0	0
1893	47	1	26	0	200	6	1	0
1894	7	0	16	0	155	5.8	0	0
1895	0	1	17	0	100	6.1	0	0
1896	59	0	37	1	159	7.5	0	1
1897	37	1	27	0	158	3.5	0	0
1898	63	1	29	0	159	5.7	1	1
1899	47	0	27	0	90	3.5	0	0
1900	13	0	27	0	160	8.2	0	1
1901	62	1	22	0	158	5.7	0	0
1902	37	1	33	0	85	5.8	1	0
1903	52	0	27	0	130	5.8	0	0
1904	14	1	17	0	126	6.5	0	0
1905	71	0	27	0	85	6.2	0	0
1906	53	1	25	0	158	4	0	0
1907	10	1	21	0	155	6.1	0	0
1908	43	0	27	0	200	4.5	0	0
1909	2	1	14	0	85	6.5	0	0
1910	45	1	32	0	160	6	0	0
1911	42	0	33	0	80	6.6	0	0
1912	22	1	27	0	100	4.5	0	0
1913	64	0	31	0	160	4.5	0	0
1914	38	0	21	0	80	4.8	0	0
1915	62	1	27	0	126	5	0	0
1916	19	0	29	0	130	6.2	1	0
1917	11	1	17	0	140	4	0	0
1918	43	1	29	1	145	5.7	0	1
1919	49	1	30	0	80	5	0	0
1920	43	0	27	0	200	3.5	0	0
1921	18	0	25	0	80	5.8	0	0
1922	9	0	16	0	100	3.5	0	0
1923	38	1	24	0	130	4.8	1	0
1924	2	1	16	0	85	3.5	0	0
1925	65	0	31	0	160	5.8	0	1
1926	41	1	35	0	159	4	0	0
1927	43	0	24	0	159	5	0	0
1928	63	0	27	0	158	5.8	0	0
1929	62	0	27	0	220	8.2	0	1
1930	74	1	28	0	220	7	1	1
1931	57	1	25	1	126	6.1	1	0
1932	44	1	23	0	130	6.1	1	0
1933	76	0	24	0	159	6.6	0	0
1934	27	1	30	0	140	5.8	0	0
1935	72	1	33	1	240	8.2	0	1
1936	58	1	29	1	158	5.8	1	0
1937	39	0	27	0	159	6.5	0	0
1938	18	0	22	0	140	4.8	0	0
1939	9	0	16	0	85	5.7	0	0
1940	41	0	45	0	140	5.7	0	0
1941	80	0	21	1	140	5.7	0	0
1942	76	0	27	0	159	7.5	0	1
1943	28	0	19	0	159	5	0	0
1944	25	0	34	0	145	4	0	0
1945	55	0	27	0	159	6.5	0	0
1946	37	1	39	0	155	4	1	0
1947	44	0	27	0	126	6.6	0	0
1948	77	1	24	0	160	3.5	1	0
1949	72	1	23	0	300	6.6	1	1
1950	74	0	30	0	90	3.5	1	0
1951	40	1	26	0	160	5.8	0	0
1952	4	0	27	0	140	6.6	0	0
1953	49	0	27	0	160	6.1	1	1
1954	45	0	24	0	90	6.2	1	0
1955	31	0	22	0	80	6.1	0	0
1956	50	0	22	0	126	6.1	1	0
1957	25	1	27	0	140	6.6	0	0
1958	16	1	26	0	85	6.1	0	0
1959	8	1	27	0	140	5.8	0	0
1960	41	1	24	0	90	4.8	0	0
1961	5	1	27	0	130	4.8	0	0
1962	11	0	27	0	155	3.5	0	0
1963	55	0	26	0	145	4.5	0	0
1964	26	0	39	0	160	4	0	0
1965	55	1	27	0	140	6.6	0	0
1966	6	0	16	0	140	4.8	0	0
1967	29	0	27	0	140	6.6	1	0
1968	79	0	31	0	159	6.1	0	0
1969	45	0	38	0	85	6.5	0	0
1970	52	0	49	0	80	6.1	0	0
1971	36	0	27	0	100	6.6	1	0
1972	41	1	28	0	158	6.5	0	0
1973	47	1	24	0	158	5.8	0	0
1974	33	1	30	0	140	4.5	1	0
1975	37	1	48	0	159	6.2	0	0
1976	0	0	19	0	90	5.7	0	0
1977	35	1	27	0	155	5.8	1	0
1978	1	0	18	0	85	5.7	0	0
1979	10	1	21	0	90	6	0	0
1980	80	0	21	0	130	5.8	1	0
1981	29	1	27	0	126	6.6	0	0
1982	80	0	27	0	85	4	0	0
1983	51	0	24	0	155	3.5	0	0
1984	57	1	27	0	158	6.1	0	0
1985	49	0	21	0	140	5.7	0	0
1986	28	1	37	0	100	3.5	0	0
1987	53	0	26	1	140	5.8	0	0
1988	43	0	27	0	159	5.7	0	0
1989	80	0	27	0	100	6.6	0	0
1990	71	1	27	0	155	6	0	0
1991	60	1	29	0	158	3.5	1	0
1992	52	0	23	0	85	5.7	1	0
1993	23	1	27	0	90	4.8	1	0
1994	64	0	22	0	130	5.8	0	0
1995	28	0	41	0	155	6.1	1	0
1996	58	1	27	0	130	5	0	0
1997	0	1	18	0	90	6.5	0	0
1998	75	0	28	0	160	4	1	0
[truncated: 86,381 more rows]
